# Supplementary material for: Macrophage metabolic rewiring rejuvenates muscle Raman signatures and cellular remodeling during regrowth in aged mice
Source: JCI Insight. 2025 Sep 9;10(20):e194303. doi: 10.1172/jci.insight.194303 (PMC12581675; doi:10.1172/jci.insight.194303)
Supplement: Supporting data values [file jciinsight-10-194303-s242.xlsx]

## Sheet: Fig. 1B
Old control				Old hypoxia
BL	HU	4d	7d	BL	HU	4d	7d
32.7	30.8	32.1		33.3	30.5	31.8
30.4	25.5	27.4		32.1	31.1	32.6
30.3	27.1	29.7		31.2	21.8	27.4
27.9	27.7	29.1		32.2	28	29.8
33.9	29.9	31		31.2	30.1	30.8
33.3	28.9	29.8		32.9	29.6	31.5
37.1	32.6	35.5	35.4	35.5	29.6	30.8
34.6	29.1	30.8	31.2	35.9	32.2	33.7
37.7	31	33.4	33.7	35.7	30.6	31.6	31.3
40.4	31.3	34.5		36.6	34	36.6	36
31.4	30.3	21.8	30.8	38.1	34.5	35
35	31.6	33.6	32	33.5	31.2	32.8	32.7
34.7	30.2	32.7		36.1	33.8		33.4
31.5	29.2	31.1		33.6	30.3	31.9
35.7	32.1	34.6	33.8	33.1	31.3	33.2
34.7	31.1	33.5	33	32.6	28.6	30.1	30.7
36.1	31.4	33.9		31.8	28	32.5
35.2	31.3	34.1		32.5	30.2
36.8	32.1	34.2		32.7	29.1	31.1	31.8
36.5	34	35.9		34.5	30.6	31.6
26.8	27.3	30.4	29.5	32.4	28.2	29.3

## Sheet: Fig. 1C
Old control				Old hypoxia
BL	HU	4d	7d	BL	HU	4d	7d
2.67	2.25	2.52		2.74	2.41	2.45
2.88	2.26	2.5		2.84	2.25	2.37
2.53	2.08	1.93		2.53	2.04	2.11
2.65	2.22	2.07		2.49	2.18	2.36
2.28	2.06	1.98		2.26	2.17	2.08
2.67	2.5	2.56		2.83	2.6	2.71
2.96	2.48	2.4			2.58	2.76
2.44	2.57	2.45	2.32	2.52	2.31	2.64
2.41	2.21	2.24	2.27	2.54	2.04	1.85	1.91
2.66	2.47	1.89	2.27	2.56	2.21	2.76	2.56
2.97	2.29	2.04		2.92	2.31	2.41
2.18	1.81	2.21	1.79	2.32	2.23	2.37	2.6
2.48	2.07	2.23	2.29	2.47	2.27		2.54
2.65	2.33	2.21		2.46	2.39	2.35
2.57	2.39	2.16		2.3	1.87	2.12
2.58	1.93	2.2	2.11	2.62	2.38	2.14	2.56
2.48	2.16	2.13	2.01	2.25	1.7	2.17
2.71	2.25	2.2		2.3	2.19
2.44	2.12	2		2.36	1.76	2.23	2.57
2.35	2.05	2.11		2.33	2.05	2.13
2.45	2.14	2.25		2.09	1.88	2.17
2.16		1.87		2.53	2.08	2.06

## Sheet: Fig. 1D
Young control				Young hypoxia
BL	HU	4d	7d	BL	HU	4d	7d
32.9	27.2	29.5		32.9	30.4	31.9
32.7	29	30.3		32.9	29.4	30.2
33.1	29.3	30.8		34.7	31.2	32.9
29.8	27.7	29		30.5	28.4	30.4
29.4	26.9	29.3		27.6	25.4	26.6
28.7	24.3	27.1	27.7	30.1	27.3	28.9	29.8
31.3	27.3	30.1	29.9	27.4	25.3	26.2	26.2
32	29.4	31.1	31.2	32.1	29	30.9	31.2
30.1	26.8	28.3	27.8	28.9	25.9	26.4	26.2
30.1	26.3	27.5	27.6	29.9	26.9	28	27.9
28.7	27.5	29.4	29.2	28	27	28.1	28.2

## Sheet: Fig. 1E
Young control				Young hypoxia
BL	HU	4d	7d	BL	HU	4d	7d
3.13	2.25	2.36		2.67	2.15	3.07
3.03	2.2	2.4		3.34	2.35	2.81
3.19	2.08	2.46		3.15	2.57	3.1
2.9	2.22	2.13		3.14	2.31	2.98
2.99	2.06	2.14		3	2.1	2.27
3.08	2.51	2.57	2.42	2.98	2.51	2.67	3
2.82	2.48	2.52	2.5	3.02	2.16	2.48	2.94
2.97	2.57	2.66	2.62	2.78	2.44	2.91	2.95
2.71	2.21	2.28	2.23	2.77	2.33	2.49	2.8
2.54	2.47	2.48	2.52	2.56	2.23	2.71	2.82
2.59	2.29	2.49	2.55	2.8	2.44	2.75	2.9

## Sheet: Fig. 1F
	Old control				Old hypoxia
10	5.91	15.25	14.57	14.86	22.97	18.1	16.9	15.9	16.76	14.06
20	6.6	22	25.14	28.4	36.64	29.03	21.55	29.28	25.03	26.59
30	10.01	32.5	36.56	39.11	50.35	41.49	29.45	44.89	41.3	38.74
40	15.11	40.14	44.15	45.97	60.13	51.39	37.19	55.6	54.93	48.76
60	22.82	49.46	53.07	54.26	72.2	63.57	47.36	66.63	70.35	60.32
80	26.62	52.77	56.56	58.21	79.19	69.61	50.55	71.73	76.8	67.71
100	28.13	54.76	59	60.13	81.92	72.79	50.8	74.65	80.37	71.33
125	30.28	55.26	60.3	61.11	83.95	75.28	50.21	76.88	82.99	73.78
150	31.41	54.83	60.94	61.88	84.46	76.36	48.49	77.94	84.62	75.23
200	32.84	55.59	62.34	61.92	85.16	76.8	46.74	79.74	86.2	77.31

## Sheet: Fig. 1G
time	Old control	Old hypoxia
0.001	4.26283	2.38969
0.0015	4.21884	2.31152
0.002	4.16666	2.25358
0.0025	4.21008	2.32252
0.003	4.26711	2.36331
0.0035	4.23965	2.33645
0.004	4.22398	2.36043
0.0045	4.27111	2.37933
0.005	4.28043	2.37385
0.0055	4.23798	2.45227
0.006	4.21745	2.52263
0.0065	4.22745	2.48672
0.007	4.2674	2.45999
0.0075	4.32004	2.44783
0.008	4.28321	2.39484
0.0085	4.1752	2.40703
0.009	4.17124	2.48281
0.0095	4.25196	2.4873
0.01	4.26048	2.41275
0.0105	4.24043	2.34656
0.011	4.26386	2.37112
0.0115	4.25932	2.45202
0.012	4.22764	2.45625
0.0125	4.23563	2.40594
0.013	4.25812	2.41014
0.0135	4.26272	2.44178
0.014	4.25657	2.43425
0.0145	4.22779	2.40722
0.015	4.20325	2.423
0.0155	4.20972	2.44866
0.016	4.18401	2.40159
0.0165	4.13878	2.36361
0.017	4.16784	2.40428
0.0175	4.20576	2.40144
0.018	4.16148	2.36474
0.0185	4.12763	2.42212
0.019	4.187	2.46343
0.0195	4.24416	2.39267
0.02	4.18784	2.36964
0.0205	4.14088	2.41842
0.021	4.23443	2.40834
0.0215	4.26287	2.39321
0.022	4.15131	2.42988
0.0225	4.16314	2.44948
0.023	4.27178	2.44658
0.0235	4.25338	2.41014
0.024	4.16611	2.3427
0.0245	4.15686	2.36081
0.025	4.23392	2.43116
0.0255	4.28026	2.39922
0.026	4.23007	2.34407
0.0265	4.20107	2.38816
0.027	4.23682	2.42374
0.0275	4.2332	2.38884
0.028	4.18646	2.39544
0.0285	4.18597	2.44348
0.029	4.25104	2.4339
0.0295	4.30607	2.4309
0.03	4.30611	2.49977
0.0305	4.29657	2.49153
0.031	4.29317	2.35051
0.0315	4.26868	2.28085
0.032	4.24225	2.35588
0.0325	4.24456	2.38766
0.033	4.26016	2.32756
0.0335	4.25084	2.31833
0.034	4.21154	2.34911
0.0345	4.17739	2.35495
0.035	4.16203	2.38994
0.0355	4.15146	2.405
0.036	4.16312	2.33714
0.0365	4.21168	2.30557
0.037	4.23404	2.3577
0.0375	4.19928	2.40417
0.038	4.20698	2.41771
0.0385	4.25981	2.4208
0.039	4.21848	2.41965
0.0395	4.13341	2.38977
0.04	4.14233	2.35412
0.0405	4.175	2.41018
0.041	4.16744	2.50226
0.0415	4.17196	2.48487
0.042	4.18863	2.43452
0.0425	4.20638	2.46337
0.043	4.21145	2.48083
0.0435	4.17152	2.42994
0.044	4.14794	2.3863
0.0445	4.18702	2.35738
0.045	4.22204	2.31521
0.0455	4.20912	2.31321
0.046	4.1442	2.36422
0.0465	4.09402	2.42322
0.047	4.16966	2.47244
0.0475	4.26339	2.48125
0.048	4.22731	2.44481
0.0485	4.20975	2.38897
0.049	4.27725	2.34343
0.0495	4.2354	2.37805
0.05	4.13562	2.43834
0.0505	4.18931	2.40918
0.051	4.28096	2.36412
0.0515	4.26712	2.33665
0.052	4.26909	2.30763
0.0525	4.31283	2.3771
0.053	4.29061	2.43287
0.0535	4.22738	2.35388
0.054	4.21162	2.3652
0.0545	4.25472	2.4521
0.055	4.27575	2.39561
0.0555	4.21539	2.3465
0.056	4.17542	2.37591
0.0565	4.25305	2.32764
0.057	4.31668	2.30888
0.0575	4.22816	2.3992
0.058	4.16289	2.4416
0.0585	4.27863	2.43352
0.059	4.34339	2.47492
0.0595	4.25493	2.51468
0.06	4.25739	2.4504
0.0605	4.33117	2.34857
0.061	4.30911	2.38938
0.0615	4.30685	2.51165
0.062	4.35013	2.50393
0.0625	4.29028	2.4181
0.063	4.20766	2.40293
0.0635	4.2279	2.40311
0.064	4.26723	2.34291
0.0645	4.30534	2.33179
0.065	4.36993	2.43776
0.0655	4.33968	2.47113
0.066	4.24122	2.36413
0.0665	4.22829	2.33511
0.067	4.2246	2.39308
0.0675	4.18445	2.37552
0.068	4.21838	2.34868
0.0685	4.26592	2.38733
0.069	4.23983	2.39473
0.0695	4.21429	2.33295
0.07	4.21263	2.27262
0.0705	4.20338	2.26502
0.071	4.21611	2.30864
0.0715	4.23907	2.38537
0.072	4.22603	2.44312
0.0725	4.22517	2.41803
0.073	4.26863	2.35654
0.0735	4.28514	2.34161
0.074	4.27831	2.37123
0.0745	4.295	2.42761
0.075	4.26967	2.44862
0.0755	4.22636	2.399
0.076	4.28274	2.39941
0.0765	4.33901	2.46353
0.077	4.30051	2.45
0.0775	4.28816	2.37368
0.078	4.28586	2.34696
0.0785	4.23105	2.38252
0.079	4.24313	2.41735
0.0795	4.28788	2.40995
0.08	4.24492	2.3974
0.0805	4.19838	2.38704
0.081	4.18946	2.34389
0.0815	4.17075	2.32361
0.082	4.17317	2.34661
0.0825	4.18205	2.35779
0.083	4.1695	2.39048
0.0835	4.20648	2.43124
0.084	4.28537	2.40929
0.0845	4.27818	2.39501
0.085	4.17572	2.41029
0.0855	4.10831	2.38606
0.086	4.12595	2.39806
0.0865	4.16976	2.46811
0.087	4.16842	2.44457
0.0875	4.10376	2.34506
0.088	4.08614	2.35273
0.0885	4.1704	2.45191
0.089	4.20388	2.47823
0.0895	4.15844	2.45406
0.09	4.19607	2.49488
0.0905	4.28196	2.51083
0.091	4.25982	2.42061
0.0915	4.18609	2.38433
0.092	4.18975	2.45293
0.0925	4.22385	2.46697
0.093	4.21921	2.42989
0.0935	4.25265	2.44601
0.094	4.33604	2.48959
0.0945	4.339	2.53321
0.095	4.27739	2.53399
0.0955	4.26977	2.44081
0.096	4.26058	2.40454
0.0965	4.19562	2.48773
0.097	4.19054	2.47581
0.0975	4.25799	2.37856
0.098	4.25351	2.38013
0.0985	4.17856	2.41224
0.099	4.15464	2.40739
0.0995	4.1867	2.41623
0.1	4.2325	2.40277
0.1005	4.27093	2.35576
0.101	4.2474	2.31853
0.1015	4.17479	2.3227
0.102	4.15096	2.37662
0.1025	4.19906	2.39359
0.103	4.2228	2.35621
0.1035	4.16853	2.34983
0.104	4.14518	2.34389
0.1045	4.20851	2.33798
0.105	4.23575	2.36761
0.1055	4.20811	2.31376
0.106	4.22314	2.22711
0.1065	4.23396	2.29433
0.107	4.19166	2.37502
0.1075	4.19237	2.33702
0.108	4.24806	2.3341
0.1085	4.27636	2.38827
0.109	4.28564	2.39616
0.1095	4.29285	2.36526
0.11	4.28793	2.35461
0.1105	4.30094	2.41589
0.111	4.2846	2.46362
0.1115	4.18838	2.38632
0.112	4.14903	2.30796
0.1125	4.24003	2.31322
0.113	4.28662	2.3056
0.1135	4.20947	2.30765
0.114	4.1796	2.3569
0.1145	4.27365	2.33809
0.115	4.3231	2.25189
0.1155	4.23151	2.25784
0.116	4.15158	2.34413
0.1165	4.18657	2.35114
0.117	4.20718	2.32204
0.1175	4.14083	2.36427
0.118	4.09969	2.36459
0.1185	4.13304	2.27984
0.119	4.16816	2.24097
0.1195	4.17271	2.28345
0.12	4.2078	2.37584
0.1205	4.2766	2.4252
0.121	4.24871	2.33873
0.1215	4.14298	2.26925
0.122	4.14151	2.35159
0.1225	4.21315	2.45246
0.123	4.23953	2.4623
0.1235	4.26404	2.42395
0.124	4.29168	2.42039
0.1245	4.26689	2.44412
0.125	4.22246	2.39345
0.1255	4.2138	2.31901
0.126	4.24294	2.33647
0.1265	4.27496	2.37131
0.127	4.29733	2.37005
0.1275	4.30932	2.38803
0.128	4.28086	2.41414
0.1285	4.23962	2.44782
0.129	4.24018	2.50384
0.1295	4.25566	2.50713
0.13	4.27053	2.44328
0.1305	4.293	2.43099
0.131	4.28872	2.49184
0.1315	4.28418	2.49868
0.132	4.32305	2.43154
0.1325	4.32697	2.36417
0.133	4.28044	2.31948
0.1335	4.29687	2.36636
0.134	4.33885	2.45122
0.1345	4.3046	2.39373
0.135	4.26582	2.32125
0.1355	4.26653	2.36755
0.136	4.25852	2.35589
0.1365	4.26326	2.30193
0.137	4.2808	2.31598
0.1375	4.27384	2.28497
0.138	4.25789	2.23586
0.1385	4.2371	2.26957
0.139	4.241	2.30187
0.1395	4.2936	2.31246
0.14	4.29382	2.3476
0.1405	4.2545	2.34999
0.141	4.31071	2.31477
0.1415	4.36257	2.3443
0.142	4.32802	2.41934
0.1425	4.33835	2.40577
0.143	4.32712	2.34027
0.1435	4.24066	2.37417
0.144	4.28278	2.47138
0.1445	4.36885	2.47271
0.145	4.29967	2.3798
0.1455	4.27152	2.35009
0.146	4.35538	2.41341
0.1465	4.34106	2.43736
0.147	4.2792	2.40977
0.1475	4.27888	2.41613
0.148	4.25486	2.42505
0.1485	4.25948	2.41175
0.149	4.34459	2.42539
0.1495	4.33643	2.43978
0.15	4.23296	2.43384
0.1505	4.22602	2.43911
0.151	4.27771	2.41572
0.1515	4.23897	2.35918
0.152	4.16931	2.36377
0.1525	4.18826	2.42223
0.153	4.23493	2.41622
0.1535	4.22643	2.34807
0.154	4.24288	2.34802
0.1545	4.28859	2.40861
0.155	4.23926	2.42708
0.1555	4.16529	2.44675
0.156	4.1854	2.46865
0.1565	4.20914	2.40956
0.157	4.19896	2.38392
0.1575	4.21227	2.45689
0.158	4.22037	2.46357
0.1585	4.23477	2.39346
0.159	4.27257	2.38738
0.1595	4.26682	2.4398
0.16	4.2567	2.45825
0.1605	4.28514	2.42655
0.161	4.26874	2.41245
0.1615	4.2523	2.43019
0.162	4.29951	2.4196
0.1625	4.28594	2.40879
0.163	4.21	2.44961
0.1635	4.19824	2.4847
0.164	4.21862	2.44469
0.1645	4.21964	2.36114
0.165	4.22631	2.34821
0.1655	4.23248	2.41219
0.166	4.23927	2.43492
0.1665	4.26156	2.40931
0.167	4.2759	2.3808
0.1675	4.24327	2.33582
0.168	4.18944	2.29677
0.1685	4.18976	2.29875
0.169	4.21379	2.33907
0.1695	4.20141	2.34759
0.17	4.20673	2.27124
0.1705	4.23366	2.23782
0.171	4.20978	2.32294
0.1715	4.16181	2.37653
0.172	4.14739	2.33209
0.1725	4.14341	2.28865
0.173	4.15446	2.30294
0.1735	4.21596	2.33713
0.174	4.23385	2.31194
0.1745	4.175	2.24062
0.175	4.23648	2.23749
0.1755	4.38854	2.31289
0.176	4.35247	2.38661
0.1765	4.2201	2.42013
0.177	4.22498	2.3991
0.1775	4.25978	2.36537
0.178	4.26376	2.35954
0.1785	4.31822	2.34609
0.179	4.34085	2.35722
0.1795	4.31833	2.40023
0.18	4.33268	2.36101
0.1805	4.31018	2.2819
0.181	4.25011	2.28066
0.1815	4.27266	2.30102
0.182	4.31836	2.30796
0.1825	4.26028	2.33753
0.183	4.18649	2.35219
0.1835	4.23435	2.32876
0.184	4.30247	2.30784
0.1845	4.28493	2.30391
0.185	4.27712	2.29456
0.1855	4.27164	2.28886
0.186	4.20509	2.28982
0.1865	4.1998	2.26729
0.187	4.28735	2.28792
0.1875	4.32416	2.3851
0.188	4.27708	2.41572
0.1885	4.20652	2.36483
0.189	4.15195	2.35507
0.1895	4.19356	2.37112
0.19	4.32637	2.38156
0.1905	4.36193	2.38766
0.191	4.27387	2.36389
0.1915	4.25048	2.38799
0.192	4.3004	2.45822
0.1925	4.32396	2.40058
0.193	4.31713	2.27765
0.1935	4.28445	2.32388
0.194	4.27219	2.47526
0.1945	4.29144	2.50429
0.195	4.26882	2.42535
0.1955	4.26217	2.41228
0.196	4.3211	2.44797
0.1965	4.3493	2.40802
0.197	4.32102	2.38389
0.1975	4.24348	2.44175
0.198	4.16288	2.44372
0.1985	4.19305	2.41628
0.199	4.24476	2.4519
0.1995	4.21112	2.46638
0.2	4.19885	2.44033
0.2005	4.22433	2.40249
0.201	4.21947	2.3613
0.2015	4.17471	2.39711
0.202	4.11848	2.46561
0.2025	4.18774	2.46724
0.203	4.34305	2.50261
0.2035	4.36558	2.69645
0.204	4.37006	3.08168
0.2045	4.52096	3.65039
0.205	4.72569	4.32389
0.2055	5.01014	5.03587
0.206	5.35899	5.75299
0.2065	5.64755	6.42838
0.207	6.00431	7.09074
0.2075	6.45169	7.79853
0.208	6.8358	8.5371
0.2085	7.29789	9.29664
0.209	7.87563	10.1015
0.2095	8.37319	10.9514
0.21	8.92422	11.7944
0.2105	9.59136	12.6045
0.211	10.1041	13.4365
0.2115	10.5556	14.254
0.212	11.1763	15.0064
0.2125	11.8006	15.789
0.213	12.3379	16.5585
0.2135	12.888	17.2505
0.214	13.4312	18.0254
0.2145	13.94	18.8203
0.215	14.3747	19.4512
0.2155	14.7256	20.0909
0.216	15.1614	20.8533
0.2165	15.7246	21.5731
0.217	16.21	22.2251
0.2175	16.5523	22.8993
0.218	16.9109	23.5599
0.2185	17.3391	24.1503
0.219	17.7368	24.731
0.2195	18.1163	25.3555
0.22	18.5419	25.9544
0.2205	18.9396	26.4958
0.221	19.2402	27.0419
0.2215	19.5034	27.5896
0.222	19.8106	28.0704
0.2225	20.1287	28.4673
0.223	20.3992	28.8956
0.2235	20.717	29.4289
0.224	21.0955	29.9069
0.2245	21.3645	30.2868
0.225	21.5602	30.7531
0.2255	21.8293	31.2538
0.226	22.1285	31.625
0.2265	22.4434	31.9679
0.227	22.7817	32.3869
0.2275	23.0601	32.8076
0.228	23.3258	33.1971
0.2285	23.6257	33.5989
0.229	23.8705	33.9953
0.2295	24.0937	34.3574
0.23	24.3475	34.7455
0.2305	24.5731	35.1671
0.231	24.8164	35.5186
0.2315	25.0823	35.8075
0.232	25.2427	36.1264
0.2325	25.3918	36.4507
0.233	25.668	36.7357
0.2335	25.8895	37.0048
0.234	26.0148	37.2837
0.2345	26.2834	37.5992
0.235	26.6015	37.9295
0.2355	26.7525	38.2214
0.236	26.9089	38.5195
0.2365	27.1762	38.8459
0.237	27.4003	39.1113
0.2375	27.6021	39.3528
0.238	27.8494	39.6932
0.2385	28.0387	40.0457
0.239	28.1742	40.311
0.2395	28.3699	40.5801
0.24	28.6058	40.8524
0.2405	28.8251	41.0771
0.241	29.013	41.3554
0.2415	29.1457	41.6749
0.242	29.3051	41.9102
0.2425	29.5603	42.1003
0.243	29.7642	42.3311
0.2435	29.8349	42.6116
0.244	29.913	42.8837
0.2445	30.0753	43.0676
0.245	30.2684	43.2405
0.2455	30.4613	43.4979
0.246	30.6324	43.7489
0.2465	30.7704	43.9547
0.247	30.9357	44.1575
0.2475	31.1334	44.3258
0.248	31.2713	44.5115
0.2485	31.3504	44.7378
0.249	31.4432	44.8762
0.2495	31.5685	45.0036
0.25	31.7339	45.2723
0.2505	31.9027	45.5236
0.251	32.0306	45.6716
0.2515	32.1894	45.8859
0.252	32.3885	46.1287
0.2525	32.4979	46.257
0.253	32.5413	46.3804
0.2535	32.6657	46.5749
0.254	32.8438	46.7581
0.2545	32.9845	46.9623
0.255	33.1281	47.1804
0.2555	33.2987	47.2987
0.256	33.4281	47.4126
0.2565	33.523	47.6207
0.257	33.6796	47.7972
0.2575	33.8847	47.9196
0.258	34.0031	48.0546
0.2585	34.025	48.1628
0.259	34.09	48.2902
0.2595	34.2247	48.4803
0.26	34.342	48.5894
0.2605	34.4514	48.6342
0.261	34.5857	48.8139
0.2615	34.6864	49.0457
0.262	34.7194	49.1446
0.2625	34.7429	49.2293
0.263	34.8537	49.3937
0.2635	35.0435	49.4924
0.264	35.1546	49.5571
0.2645	35.1853	49.7691
0.265	35.3233	50.01
0.2655	35.538	50.1147
0.266	35.6459	50.2068
0.2665	35.6706	50.3326
0.267	35.7339	50.4259
0.2675	35.831	50.5702
0.268	35.9082	50.7472
0.2685	35.9925	50.8376
0.269	36.1157	50.9089
0.2695	36.2159	51.0514
0.27	36.2708	51.2277
0.2705	36.3442	51.3554
0.271	36.428	51.4229
0.2715	36.5122	51.555
0.272	36.6462	51.7305
0.2725	36.7737	51.7879
0.273	36.8452	51.8639
0.2735	36.9351	52.0851
0.274	37.0184	52.229
0.2745	37.063	52.2574
0.275	37.1824	52.355
0.2755	37.3365	52.505
0.276	37.4031	52.6336
0.2765	37.4754	52.7293
0.277	37.586	52.7943
0.2775	37.6423	52.8779
0.278	37.7017	52.9707
0.2785	37.7872	53.0484
0.279	37.8261	53.1318
0.2795	37.8532	53.1701
0.28	37.8816	53.198
0.2805	37.9161	53.3439
0.281	38.0305	53.5099
0.2815	38.1632	53.5563
0.282	38.2238	53.5931
0.2825	38.2649	53.6884
0.283	38.3162	53.7744
0.2835	38.3564	53.8773
0.284	38.3938	53.9973
0.2845	38.4545	54.0745
0.285	38.5493	54.1738
0.2855	38.634	54.309
0.286	38.691	54.3731
0.2865	38.7568	54.4317
0.287	38.8192	54.6065
0.2875	38.8703	54.7688
0.288	38.94	54.8046
0.2885	39.0221	54.8637
0.289	39.1128	55.0295
0.2895	39.2165	55.1712
0.29	39.3116	55.2363
0.2905	39.3823	55.2806
0.291	39.4327	55.3228
0.2915	39.5026	55.4107
0.292	39.6059	55.5701
0.2925	39.682	55.6808
0.293	39.7333	55.6694
0.2935	39.8035	55.6804
0.294	39.8406	55.8212
0.2945	39.8325	55.9388
0.295	39.8519	55.9256
0.2955	39.895	55.9311
0.296	39.9386	56.0214
0.2965	40.009	56.0862
0.297	40.0897	56.1179
0.2975	40.1568	56.1702
0.298	40.1915	56.2244
0.2985	40.1605	56.2866
0.299	40.1434	56.3783
0.2995	40.2199	56.4589
0.3	40.3084	56.5124
0.3005	40.3806	56.5857
0.301	40.455	56.6814
0.3015	40.4519	56.7419
0.302	40.4214	56.7692
0.3025	40.4921	56.8402
0.303	40.5967	56.9239
0.3035	40.6446	56.9275
0.304	40.6665	56.9548
0.3045	40.7004	57.111
0.305	40.7621	57.262
0.3055	40.8291	57.3303
0.306	40.8898	57.3761
0.3065	40.9714	57.3899
0.307	41.0166	57.4048
0.3075	41.0085	57.5092
0.308	41.0721	57.6356
0.3085	41.1802	57.6843
0.309	41.212	57.7366
0.3095	41.2511	57.8689
0.31	41.3505	57.9616
0.3105	41.4051	57.9543
0.311	41.4179	57.9635
0.3115	41.4595	58.0006
0.312	41.5219	58.0036
0.3125	41.5631	58.0415
0.313	41.5501	58.1614
0.3135	41.5516	58.2624
0.314	41.6496	58.2563
0.3145	41.7211	58.2119
0.315	41.6687	58.22
0.3155	41.6379	58.2467
0.316	41.6899	58.2968
0.3165	41.7036	58.4023
0.317	41.701	58.4392
0.3175	41.7851	58.3898
0.318	41.8563	58.4442
0.3185	41.8165	58.5666
0.319	41.8195	58.5678
0.3195	41.941	58.5493
0.32	41.9973	58.6586
0.3205	41.9821	58.7728
0.321	42.059	58.8201
0.3215	42.1335	58.8938
0.322	42.1194	58.9776
0.3225	42.1589	59.0251
0.323	42.239	59.0829
0.3235	42.2705	59.1272
0.324	42.3106	59.132
0.3245	42.3397	59.161
0.325	42.335	59.2174
0.3255	42.389	59.2828
0.326	42.463	59.3405
0.3265	42.4772	59.3484
0.327	42.5149	59.3781
0.3275	42.6188	59.4493
0.328	42.6932	59.4664
0.3285	42.6892	59.5095
0.329	42.6878	59.6177
0.3295	42.747	59.6232
0.33	42.7657	59.5323
0.3305	42.7114	59.5128
0.331	42.7224	59.6098
0.3315	42.7984	59.7273
0.332	42.8334	59.7399
0.3325	42.8364	59.6872
0.333	42.8413	59.6939
0.3335	42.8787	59.7217
0.334	42.9297	59.7338
0.3345	42.9151	59.8099
0.335	42.9117	59.9001
0.3355	42.9951	59.8702
0.336	43.0342	59.8094
0.3365	43.006	59.8853
0.337	43.0413	60.0064
0.3375	43.099	60.0254
0.338	43.0837	60.0032
0.3385	43.0996	60.0142
0.339	43.1833	60.0427
0.3395	43.1865	60.0954
0.34	43.1853	60.1589
0.3405	43.3124	60.1823
0.341	43.3693	60.2141
0.3415	43.3159	60.3204
0.342	43.3594	60.3802
0.3425	43.435	60.3255
0.343	43.4391	60.3505
0.3435	43.4483	60.4979
0.344	43.4858	60.5447
0.3445	43.5367	60.48
0.345	43.5578	60.4941
0.3455	43.554	60.5789
0.346	43.6133	60.6081
0.3465	43.647	60.5785
0.347	43.5806	60.5538
0.3475	43.5899	60.6138
0.348	43.6858	60.7618
0.3485	43.6836	60.8102
0.349	43.6435	60.7136
0.3495	43.6987	60.6931
0.35	43.7337	60.7456
0.3505	43.6637	60.731
0.351	43.6173	60.7723
0.3515	43.6388	60.8962
0.352	43.6519	60.8977
0.3525	43.6974	60.8147
0.353	43.7975	60.8487
0.3535	43.8349	60.9652
0.354	43.7914	61.0309
0.3545	43.7654	61.0698
0.355	43.7879	61.1388
0.3555	43.8275	61.1923
0.356	43.8592	61.191
0.3565	43.9022	61.172
0.357	43.9633	61.1892
0.3575	43.9806	61.264
0.358	43.9565	61.3534
0.3585	43.9741	61.3842
0.359	44.0237	61.3619
0.3595	44.058	61.3583
0.36	44.1002	61.3784
0.3605	44.1209	61.3805
0.361	44.0986	61.3791
0.3615	44.1597	61.4001
0.362	44.2713	61.4459
0.3625	44.2226	61.4927
0.363	44.1393	61.4681
0.3635	44.2429	61.41
0.364	44.3429	61.4612
0.3645	44.2978	61.5568
0.365	44.2877	61.5544
0.3655	44.3325	61.5287
0.366	44.2921	61.5293
0.3665	44.238	61.5158
0.367	44.3044	61.5464
0.3675	44.3924	61.587
0.368	44.3847	61.538
0.3685	44.3849	61.5111
0.369	44.4108	61.5899
0.3695	44.3507	61.639
0.37	44.3296	61.6295
0.3705	44.4177	61.675
0.371	44.4161	61.7282
0.3715	44.3806	61.7056
0.372	44.4514	61.7045
0.3725	44.4515	61.7639
0.373	44.4109	61.7834
0.3735	44.5175	61.7779
0.374	44.5922	61.8116
0.3745	44.5609	61.8278
0.375	44.5876	61.8173
0.3755	44.5747	61.8436
0.376	44.4884	61.8825
0.3765	44.5424	61.9098
0.377	44.6865	61.9493
0.3775	44.7052	61.9855
0.378	44.6503	61.998
0.3785	44.6725	61.9811
0.379	44.6864	61.9772
0.3795	44.6007	62.0549
0.38	44.6041	62.1365
0.3805	44.7414	62.133
0.381	44.751	62.1197
0.3815	44.6518	62.127
0.382	44.6805	62.1358
0.3825	44.7536	62.1788
0.383	44.7252	62.1944
0.3835	44.7123	62.1475
0.384	44.7528	62.1496
0.3845	44.7474	62.2061
0.385	44.7515	62.2094
0.3855	44.7928	62.1723
0.386	44.7811	62.1983
0.3865	44.7854	62.2871
0.387	44.8501	62.3048
0.3875	44.8475	62.2306
0.388	44.813	62.2225
0.3885	44.8691	62.2907
0.389	44.9336	62.3168
0.3895	44.9248	62.3315
0.39	44.9539	62.3811
0.3905	45.0615	62.4498
0.391	45.0766	62.5432
0.3915	44.989	62.5722
0.392	44.9984	62.5041
0.3925	45.0479	62.5022
0.393	45.0131	62.5856
0.3935	45.0559	62.6164
0.394	45.1631	62.5929
0.3945	45.1313	62.5727
0.395	45.0844	62.5789
0.3955	45.1511	62.5952
0.396	45.1769	62.5557
0.3965	45.14	62.5089
0.397	45.1494	62.5504
0.3975	45.183	62.6109
0.398	45.194	62.6053
0.3985	45.1768	62.5658
0.399	45.1479	62.5441
0.3995	45.1504	62.5728
0.4	45.1665	62.6446
0.4005	45.1692	62.6863
0.401	45.2057	62.6536
0.4015	45.244	62.6505
0.402	45.215	62.7575
0.4025	45.2159	62.8107
0.403	45.3027	62.7283
0.4035	45.3536	62.6988
0.404	45.3375	62.7393
0.4045	45.3229	62.7539
0.405	45.306	62.8297
0.4055	45.2781	62.8879
0.406	45.304	62.789
0.4065	45.4014	62.7466
0.407	45.4369	62.8755
0.4075	45.3676	62.9452
0.408	45.3507	62.883
0.4085	45.3931	62.8499
0.409	45.397	62.9118
0.4095	45.4384	62.9887
0.41	45.5355	62.964
0.4105	45.5706	62.8553
0.411	45.5403	62.861
0.4115	45.5115	63.0022
0.412	45.5191	63.047
0.4125	45.5754	62.9847
0.413	45.6052	63.0112
0.4135	45.5624	63.1046
0.414	45.5355	63.1193
0.4145	45.5428	63.0753
0.415	45.5388	63.0739
0.4155	45.5406	63.0909
0.416	45.5143	63.0511
0.4165	45.4801	63.017
0.417	45.5369	63.0476
0.4175	45.583	63.0507
0.418	45.539	63.0042
0.4185	45.5347	63.016
0.419	45.5456	63.0854
0.4195	45.4944	63.1056
0.42	45.4946	63.0733
0.4205	45.568	63.0885
0.421	45.6079	63.1463
0.4215	45.5827	63.1649
0.422	45.5316	63.17
0.4225	45.5334	63.1796
0.423	45.5938	63.1925
0.4235	45.6045	63.2698
0.424	45.5657	63.3158
0.4245	45.5967	63.2653
0.425	45.6844	63.31
0.4255	45.7271	63.4272
0.426	45.7176	63.413
0.4265	45.6739	63.3698
0.427	45.6514	63.4044
0.4275	45.7109	63.3807
0.428	45.7396	63.3255
0.4285	45.7051	63.3841
0.429	45.7436	63.4529
0.4295	45.7773	63.4248
0.43	45.716	63.4299
0.4305	45.7023	63.5058
0.431	45.7417	63.5253
0.4315	45.7425	63.4988
0.432	45.7559	63.4988
0.4325	45.7759	63.4758
0.433	45.7741	63.4334
0.4335	45.829	63.4534
0.434	45.8877	63.4818
0.4345	45.8352	63.4539
0.435	45.7745	63.4825
0.4355	45.8061	63.5878
0.436	45.8564	63.5954
0.4365	45.8923	63.5103
0.437	45.8985	63.5003
0.4375	45.8488	63.5381
0.438	45.8618	63.519
0.4385	45.9542	63.4901
0.439	45.9483	63.5278
0.4395	45.899	63.6085
0.44	45.9497	63.6264
0.4405	45.9853	63.5471
0.441	45.9734	63.4989
0.4415	46.0182	63.5295
0.442	46.0585	63.5248
0.4425	46.0515	63.5051
0.443	46.0424	63.5722
0.4435	46.0141	63.6352
0.444	45.9946	63.598
0.4445	46.0218	63.5591
0.445	46.0415	63.5982
0.4455	46.0381	63.6548
0.446	46.0542	63.6657
0.4465	46.0991	63.6477
0.447	46.122	63.6446
0.4475	46.0742	63.6729
0.448	46.0218	63.7151
0.4485	46.0333	63.7024
0.449	46.0586	63.6308
0.4495	46.0785	63.6489
0.45	46.1036	63.7582
0.4505	46.0991	63.7542
0.451	46.0852	63.6713
0.4515	46.0954	63.6875
0.452	46.1186	63.6992
0.4525	46.1185	63.6156
0.453	46.0448	63.6068
0.4535	45.9932	63.7082
0.454	46.0807	63.7865
0.4545	46.1682	63.8219
0.455	46.1411	63.8238
0.4555	46.0992	63.7883
0.456	46.0967	63.7719
0.4565	46.1113	63.813
0.457	46.1194	63.8871
0.4575	46.0945	63.9084
0.458	46.0922	63.8694
0.4585	46.1414	63.9158
0.459	46.1581	63.997
0.4595	46.1644	63.9243
0.46	46.2196	63.8611
0.4605	46.2086	63.9784
0.461	46.1139	64.0549
0.4615	46.0921	63.9934
0.462	46.1346	63.962
0.4625	46.1597	63.9663
0.463	46.189	63.9432
0.4635	46.1906	63.9539
0.464	46.1657	63.9877
0.4645	46.1844	63.9755
0.465	46.1819	63.9564
0.4655	46.1495	63.9515
0.466	46.1967	63.9248
0.4665	46.2217	63.9197
0.467	46.1397	63.9542
0.4675	46.1267	63.9594
0.468	46.1883	63.9314
0.4685	46.1698	63.9238
0.469	46.1715	63.9478
0.4695	46.271	63.9852
0.47	46.293	64.0197
0.4705	46.228	64.0209
0.471	46.2195	63.9897
0.4715	46.2114	64.0274
0.472	46.1916	64.1283
0.4725	46.2743	64.1243
0.473	46.3428	64.0869
0.4735	46.3102	64.1512
0.474	46.3337	64.1253
0.4745	46.3612	64.0145
0.475	46.2988	64.082
0.4755	46.317	64.187
0.476	46.3837	64.1275
0.4765	46.3682	64.0706
0.477	46.41	64.0958
0.4775	46.4772	64.128
0.478	46.3994	64.1608
0.4785	46.326	64.1696
0.479	46.3828	64.1488
0.4795	46.4353	64.1238
0.48	46.4397	64.1154
0.4805	46.4629	64.1617
0.481	46.4651	64.2064
0.4815	46.396	64.2004
0.482	46.3497	64.1997
0.4825	46.3837	64.161
0.483	46.3863	64.0868
0.4835	46.3512	64.1346
0.484	46.3932	64.2391
0.4845	46.4464	64.2232
0.485	46.4367	64.2065
0.4855	46.4564	64.2715
0.486	46.4819	64.2324
0.4865	46.4196	64.1467
0.487	46.3535	64.2433
0.4875	46.3761	64.3604
0.488	46.4404	64.3183
0.4885	46.4466	64.3237
0.489	46.3729	64.4098
0.4895	46.3753	64.3435
0.49	46.493	64.2281
0.4905	46.4914	64.3008
0.491	46.3923	64.4006
0.4915	46.4253	64.3641
0.492	46.4778	64.3635
0.4925	46.45	64.4458
0.493	46.482	64.4814
0.4935	46.5178	64.4976
0.494	46.4886	64.5099
0.4945	46.5152	64.5026
0.495	46.554	64.5552
0.4955	46.5129	64.5901
0.496	46.4938	64.52
0.4965	46.5391	64.4943
0.497	46.5698	64.5321
0.4975	46.5691	64.5037
0.498	46.5469	64.4681
0.4985	46.5173	64.4929
0.499	46.5415	64.4985
0.4995	46.6147	64.4562
0.5	46.6336	64.4031
0.5005	46.5717	64.3824
0.501	46.505	64.4404
0.5015	46.4736	64.4985
0.502	46.4652	64.4536
0.5025	46.4773	64.4033
0.503	46.5063	64.4291
0.5035	46.5295	64.4434
0.504	46.5563	64.4477
0.5045	46.6	64.49
0.505	46.5952	64.5086
0.5055	46.5362	64.5251
0.506	46.5159	64.5666
0.5065	46.5381	64.5242
0.507	46.5909	64.4454
0.5075	46.6454	64.4605
0.508	46.5919	64.4798
0.5085	46.5462	64.4447
0.509	46.6345	64.4665
0.5095	46.6531	64.5342
0.51	46.5973	64.5271
0.5105	46.6314	64.4795
0.511	46.6191	64.476
0.5115	46.5652	64.4567
0.512	46.6333	64.4136
0.5125	46.6733	64.4411
0.513	46.6357	64.5146
0.5135	46.6935	64.5552
0.514	46.7371	64.5445
0.5145	46.6453	64.5352
0.515	46.6026	64.602
0.5155	46.6689	64.6241
0.516	46.6934	64.5073
0.5165	46.6677	64.4817
0.517	46.6723	64.5983
0.5175	46.6949	64.6097
0.518	46.6985	64.5372
0.5185	46.6368	64.5276
0.519	46.5345	64.533
0.5195	46.5505	64.5388
0.52	46.6393	64.5861
0.5205	46.6047	64.6415
0.521	46.566	64.654
0.5215	46.6437	64.6212
0.522	46.691	64.6267
0.5225	46.6794	64.6933
0.523	46.656	64.7106
0.5235	46.6362	64.6968
0.524	46.6815	64.7343
0.5245	46.726	64.7522
0.525	46.714	64.7687
0.5255	46.7142	64.848
0.526	46.7028	64.8634
0.5265	46.6809	64.842
0.527	46.7074	64.9372
0.5275	46.7347	64.9901
0.528	46.731	64.8933
0.5285	46.7144	64.8569
0.529	46.7051	64.9133
0.5295	46.7234	64.9093
0.53	46.7195	64.8722
0.5305	46.7205	64.8713
0.531	46.7888	64.8683
0.5315	46.7696	64.8728
0.532	46.6349	64.9135
0.5325	46.6155	64.9034
0.533	46.6753	64.8196
0.5335	46.6687	64.8057
0.534	46.707	64.8642
0.5345	46.7687	64.8515
0.535	46.7105	64.8022
0.5355	46.669	64.8025
0.536	46.739	64.8008
0.5365	46.7504	64.7837
0.537	46.6902	64.7893
0.5375	46.6952	64.8149
0.538	46.7182	64.8668
0.5385	46.7162	64.9219
0.539	46.7856	64.9422
0.5395	46.88	64.9415
0.54	46.892	64.9093
0.5405	46.8743	64.8541
0.541	46.8364	64.86
0.5415	46.7775	64.9374
0.542	46.827	64.9984
0.5425	46.913	64.9773
0.543	46.8644	64.9205
0.5435	46.813	64.9326
0.544	46.8474	64.9852
0.5445	46.8528	64.9835
0.545	46.8622	64.9439
0.5455	46.8961	64.9321
0.546	46.8859	64.9908
0.5465	46.9097	65.0483
0.547	46.9549	64.9881
0.5475	46.9084	64.9302
0.548	46.8667	64.994
0.5485	46.8941	65.0279
0.549	46.9106	64.9873
0.5495	46.9143	64.9843
0.55	46.8988	64.9781
0.5505	46.8641	64.9472
0.551	46.8521	64.9629
0.5515	46.819	64.9847
0.552	46.7946	64.9813
0.5525	46.854	64.9775
0.553	46.8865	64.9659
0.5535	46.8527	65.0202
0.554	46.8546	65.1225
0.5545	46.8566	65.0891
0.555	46.832	64.9974
0.5555	46.8465	65.0228
0.556	46.8658	65.0379
0.5565	46.8543	64.9976
0.557	46.8619	65.0244
0.5575	46.8956	65.0205
0.558	46.892	64.9478
0.5585	46.8353	64.9915
0.559	46.7928	65.102
0.5595	46.7642	65.0904
0.56	46.736	65.0379
0.5605	46.773	65.0581
0.561	46.7787	65.0474
0.5615	46.6451	64.953
0.562	46.5685	64.892
0.5625	46.6409	64.9057
0.563	46.6472	64.896
0.5635	46.5618	64.8277
0.564	46.5651	64.7698
0.5645	46.5881	64.7328
0.565	46.4702	64.6717
0.5655	46.3548	64.6311
0.566	46.3594	64.6392
0.5665	46.3218	64.5614
0.567	46.2219	64.3933
0.5675	46.1746	64.3549
0.568	46.1354	64.3883
0.5685	46.0873	64.2602
0.569	46.0455	64.1197
0.5695	45.9675	64.1242
0.57	45.9027	64.082
0.5705	45.8505	63.9563
0.571	45.7554	63.8978
0.5715	45.7032	63.8647
0.572	45.6819	63.7817
0.5725	45.5921	63.6982
0.573	45.5357	63.6569
0.5735	45.5376	63.6219
0.574	45.4648	63.5009
0.5745	45.3955	63.3247
0.575	45.3959	63.2633
0.5755	45.3293	63.2887
0.576	45.2568	63.2156
0.5765	45.2608	63.0705
0.577	45.1379	62.9754
0.5775	44.9072	62.9021
0.578	44.8326	62.8129
0.5785	44.8632	62.726
0.579	44.8218	62.6186
0.5795	44.7449	62.4997
0.58	44.6956	62.4247
0.5805	44.6281	62.3671
0.581	44.5053	62.2794
0.5815	44.4245	62.1868
0.582	44.4213	62.1005
0.5825	44.3229	62.0052
0.583	44.1611	61.9125
0.5835	44.1431	61.8374
0.584	44.1423	61.7725
0.5845	44.0054	61.6679
0.585	43.8514	61.5094
0.5855	43.7276	61.4029
0.586	43.6409	61.3731
0.5865	43.5982	61.3025
0.587	43.504	61.2158
0.5875	43.4082	61.1738
0.588	43.3439	61.0434
0.5885	43.1825	60.8349
0.589	43.026	60.7604
0.5895	42.9776	60.772
0.59	42.8828	60.6792
0.5905	42.7679	60.5406
0.591	42.7208	60.4585
0.5915	42.5941	60.3851
0.592	42.395	60.2916
0.5925	42.2928	60.1843
0.593	42.2276	60.0752
0.5935	42.082	60.0074
0.594	41.9078	59.9412
0.5945	41.7593	59.8071
0.595	41.6397	59.6418
0.5955	41.5465	59.5029
0.596	41.4025	59.4233
0.5965	41.1614	59.3552
0.597	40.9384	59.1702
0.5975	40.7957	58.9164
0.598	40.6447	58.7249
0.5985	40.4606	58.5409
0.599	40.2739	58.3483
0.5995	40.0466	58.1773
0.6	39.7799	57.9169
0.6005	39.5613	57.6226
0.601	39.4317	57.4327
0.6015	39.3135	57.1947
0.602	39.091	56.8595
0.6025	38.7805	56.6158
0.603	38.5359	56.3998
0.6035	38.3727	56.0709
0.604	38.133	55.7464
0.6045	37.8322	55.4694
0.605	37.5975	55.1346
0.6055	37.3542	54.8026
0.606	37.0573	54.5253
0.6065	36.7991	54.1596
0.607	36.5281	53.7007
0.6075	36.2513	53.2998
0.608	36.0835	52.9535
0.6085	35.8482	52.5928
0.609	35.441	52.1923
0.6095	35.1478	51.7396
0.61	34.9882	51.3272
0.6105	34.6902	50.9813
0.611	34.3304	50.5187
0.6115	34.0703	49.9389
0.612	33.7946	49.4714
0.6125	33.4825	49.0905
0.613	33.2238	48.6307
0.6135	32.952	48.1498
0.614	32.6391	47.6683
0.6145	32.3485	47.125
0.615	32.044	46.6502
0.6155	31.7124	46.2524
0.616	31.4068	45.7529
0.6165	31.0916	45.2554
0.617	30.7568	44.8582
0.6175	30.49	44.3695
0.618	30.2747	43.8363
0.6185	29.9913	43.4381
0.619	29.6431	43.0041
0.6195	29.359	42.4394
0.62	29.1427	41.98
0.6205	28.8604	41.6557
0.621	28.5344	41.2606
0.6215	28.2875	40.8127
0.622	28.0694	40.4218
0.6225	27.8024	40.0281
0.623	27.5265	39.604
0.6235	27.2519	39.181
0.624	26.9925	38.739
0.6245	26.7816	38.3361
0.625	26.5218	38.0147
0.6255	26.1926	37.6696
0.626	25.9576	37.2736
0.6265	25.7687	36.9192
0.627	25.4697	36.5941
0.6275	25.1717	36.2051
0.628	24.9506	35.7726
0.6285	24.7177	35.4018
0.629	24.4706	35.0813
0.6295	24.2076	34.7233
0.63	23.957	34.362
0.6305	23.7665	34.0514
0.631	23.4936	33.7109
0.6315	23.1564	33.3049
0.632	22.9697	32.9168
0.6325	22.7969	32.5314
0.633	22.4821	32.0826
0.6335	22.2456	31.6972
0.634	22.1479	31.4768
0.6345	21.9778	31.222
0.635	21.7245	30.8128
0.6355	21.5331	30.4443
0.636	21.3841	30.1905
0.6365	21.1763	29.9101
0.637	20.9509	29.5848
0.6375	20.7831	29.302
0.638	20.6334	29.0812
0.6385	20.4623	28.8438
0.639	20.2795	28.5306
0.6395	20.0785	28.2259
0.64	19.8806	27.9603
0.6405	19.7202	27.6561
0.641	19.566	27.3627
0.6415	19.3847	27.1072
0.642	19.1943	26.8124
0.6425	19.0132	26.5459
0.643	18.8434	26.3795
0.6435	18.6751	26.1961
0.644	18.5058	25.8827
0.6445	18.3491	25.5095
0.645	18.1911	25.2397
0.6455	18.03	25.0492
0.646	17.8902	24.8142
0.6465	17.7353	24.5981
0.647	17.5403	24.407
0.6475	17.345	24.1396
0.648	17.1636	23.8993
0.6485	17.0036	23.7392
0.649	16.8474	23.5183
0.6495	16.6539	23.2575
0.65	16.4868	23.0587
0.6505	16.3781	22.878
0.651	16.2397	22.6514
0.6515	16.1039	22.3764
0.652	16.0258	22.1351
0.6525	15.8894	22.0109
0.653	15.7137	21.8941
0.6535	15.6331	21.6583
0.654	15.5397	21.4186
0.6545	15.3623	21.3018
0.655	15.2383	21.2052
0.6555	15.1518	21.0022
0.656	15.0492	20.7647
0.6565	14.9957	20.6066
0.657	14.9109	20.4684
0.6575	14.7337	20.2417
0.658	14.598	19.9836
0.6585	14.5129	19.8351
0.659	14.3976	19.7792
0.6595	14.2976	19.6391
0.66	14.2111	19.3647
0.6605	14.0997	19.0996
0.661	14.0209	18.9338
0.6615	13.9581	18.834
0.662	13.8204	18.7244
0.6625	13.6457	18.5549
0.663	13.5307	18.3808
0.6635	13.4631	18.2368
0.664	13.3719	18.0601
0.6645	13.222	17.857
0.665	13.0571	17.7047
0.6655	12.9813	17.5955
0.666	12.9562	17.4286
0.6665	12.8273	17.2345
0.667	12.6526	17.149
0.6675	12.5866	17.0415
0.668	12.5747	16.7988
0.6685	12.4919	16.6664
0.669	12.3653	16.6486
0.6695	12.2863	16.5018
0.67	12.2096	16.3487
0.6705	12.0824	16.3246
0.671	12.0012	16.2656
0.6715	11.9502	16.1276
0.672	11.8524	15.9723
0.6725	11.818	15.7951
0.673	11.8189	15.6561
0.6735	11.7131	15.5665
0.674	11.6428	15.4595
0.6745	11.6587	15.3572
0.675	11.5477	15.2312
0.6755	11.3773	15.0458
0.676	11.3339	14.9281
0.6765	11.2974	14.871
0.677	11.1862	14.7356
0.6775	11.1004	14.5884
0.678	11.0132	14.482
0.6785	10.8808	14.3408
0.679	10.8274	14.2177
0.6795	10.8769	14.1264
0.68	10.8236	13.9868
0.6805	10.6303	13.8707
0.681	10.5288	13.7905
0.6815	10.5064	13.6587
0.682	10.3902	13.5607
0.6825	10.3314	13.4931
0.683	10.3739	13.3435
0.6835	10.264	13.2372
0.684	10.0914	13.211
0.6845	10.0731	13.1215
0.685	10.0696	13.0654
0.6855	10.001	13.064
0.686	9.95026	12.917
0.6865	9.8732	12.7338
0.687	9.76692	12.6904
0.6875	9.71925	12.6265
0.688	9.73515	12.4792
0.6885	9.76196	12.3879
0.689	9.72579	12.3569
0.6895	9.6276	12.3263
0.69	9.57031	12.2658
0.6905	9.55932	12.1655
0.691	9.52449	12.0866
0.6915	9.45973	12.0282
0.692	9.38767	11.9516
0.6925	9.34494	11.8965
0.693	9.32476	11.8152
0.6935	9.2494	11.66
0.694	9.13115	11.5531
0.6945	9.06541	11.5217
0.695	9.04766	11.4528
0.6955	9.00422	11.3581
0.696	8.92583	11.2885
0.6965	8.84861	11.1937
0.697	8.78394	11.0841
0.6975	8.70901	11.0314
0.698	8.61947	10.9923
0.6985	8.57826	10.9073
0.699	8.60301	10.8277
0.6995	8.58699	10.7717
0.7	8.50222	10.6988
0.7005	8.465	10.6573
0.701	8.48192	10.6769
0.7015	8.4243	10.6221
0.702	8.31633	10.4559
0.7025	8.29822	10.3629
0.703	8.28294	10.3638
0.7035	8.16781	10.3163
0.704	8.16027	10.2697
0.7045	8.29125	10.2768
0.705	8.27024	10.2461
0.7055	8.12075	10.1876
0.706	8.08687	10.156
0.7065	8.11021	10.098
0.707	8.04753	9.9903
0.7075	7.97509	9.91224
0.708	7.97257	9.88673
0.7085	7.97168	9.82756
0.709	7.93018	9.73742
0.7095	7.88201	9.70886
0.71	7.83235	9.72219
0.7105	7.78693	9.6821
0.711	7.74103	9.56602
0.7115	7.67077	9.45716
0.712	7.63389	9.42647
0.7125	7.64856	9.40607
0.713	7.62482	9.32506
0.7135	7.56381	9.24619
0.714	7.51488	9.2285
0.7145	7.45389	9.22428
0.715	7.38852	9.16989
0.7155	7.36616	9.08402
0.716	7.37685	9.05077
0.7165	7.36297	9.07788
0.717	7.30123	9.04482
0.7175	7.22192	8.93895
0.718	7.16183	8.91523
0.7185	7.14243	8.93852
0.719	7.13779	8.82428
0.7195	7.10964	8.68588
0.72	7.07285	8.72427
0.7205	7.04961	8.77899
0.721	7.06353	8.69123
0.7215	7.09792	8.64117
0.722	7.07903	8.67917
0.7225	7.04365	8.5844
0.723	7.03251	8.40274
0.7235	6.95576	8.37658
0.724	6.87691	8.43429
0.7245	6.92612	8.41586
0.725	6.96786	8.36326
0.7255	6.87832	8.27877
0.726	6.74626	8.17969
0.7265	6.67094	8.17475
0.727	6.70321	8.20972
0.7275	6.74512	8.21589
0.728	6.66243	8.2359
0.7285	6.57895	8.19627
0.729	6.57862	8.07126
0.7295	6.54193	7.99354
0.73	6.47571	7.95039
0.7305	6.43992	7.84428
0.731	6.41177	7.74789
0.7315	6.39844	7.7626
0.732	6.39586	7.80256
0.7325	6.38564	7.72722
0.733	6.37933	7.60397
0.7335	6.36552	7.60131
0.734	6.32625	7.68523
0.7345	6.28213	7.69235
0.735	6.27304	7.63087
0.7355	6.30259	7.62479
0.736	6.30828	7.63101
0.7365	6.2343	7.57899
0.737	6.14587	7.5624
0.7375	6.15976	7.5675
0.738	6.2238	7.50489
0.7385	6.18314	7.47032
0.739	6.06702	7.48186
0.7395	6.01829	7.40675
0.74	6.02195	7.29696
0.7405	5.99977	7.2852
0.741	5.99396	7.32498
0.7415	6.00326	7.3166
0.742	5.9693	7.25491
0.7425	5.97448	7.19415
0.743	6.01678	7.16996
0.7435	5.94943	7.15088
0.744	5.84387	7.11878
0.7445	5.80422	7.11727
0.745	5.75956	7.11063
0.7455	5.73658	7.01481
0.746	5.74312	6.91159
0.7465	5.70927	6.9068
0.747	5.72042	6.89153
0.7475	5.75851	6.79561
0.748	5.69188	6.75756
0.7485	5.6139	6.7924
0.749	5.58976	6.76987
0.7495	5.55892	6.72182
0.75	5.56498	6.69221
0.7505	5.5755	6.60453
0.751	5.50022	6.54502
0.7515	5.41558	6.61519
0.752	5.39567	6.65351
0.7525	5.41797	6.61464
0.753	5.44965	6.62102
0.7535	5.44746	6.57464
0.754	5.43303	6.45196
0.7545	5.47247	6.46959
0.755	5.49594	6.56799
0.7555	5.40758	6.52752
0.756	5.32396	6.45245
0.7565	5.34564	6.4475
0.757	5.33102	6.34857
0.7575	5.26315	6.17738
0.758	5.31083	6.16997
0.7585	5.35452	6.25975
0.759	5.22905	6.21112
0.7595	5.15414	6.11178
0.76	5.21769	6.13866
0.7605	5.20933	6.1663
0.761	5.16671	6.08767
0.7615	5.18064	6.03472
0.762	5.12061	6.04236
0.7625	5.04169	6.03534
0.763	5.08118	6.00975
0.7635	5.09257	5.94061
0.764	4.983	5.86905
0.7645	4.92056	5.89253
0.765	4.95694	5.901
0.7655	4.95338	5.78348
0.766	4.91029	5.68236
0.7665	4.89765	5.69915
0.767	4.82331	5.71666
0.7675	4.7242	5.66287
0.768	4.8033	5.6394
0.7685	4.94398	5.65241
0.769	4.91112	5.57784
0.7695	4.81597	5.49865
0.77	4.79357	5.56108
0.7705	4.78321	5.64915
0.771	4.78058	5.6524
0.7715	4.78913	5.63443
0.772	4.75566	5.61691
0.7725	4.72766	5.57725
0.773	4.75845	5.52131
0.7735	4.79948	5.4527
0.774	4.81254	5.38663
0.7745	4.79514	5.35197
0.775	4.74925	5.35538
0.7755	4.67766	5.33655
0.776	4.59832	5.26551
0.7765	4.582	5.23557
0.777	4.63708	5.23961
0.7775	4.6274	5.17341
0.778	4.51046	5.12157
0.7785	4.43306	5.14237
0.779	4.44641	5.10175
0.7795	4.46977	5.01232
0.78	4.49153	4.96021
0.7805	4.48215	4.91941
0.781	4.38556	4.97025
0.7815	4.30504	5.08684
0.782	4.34967	5.02221
0.7825	4.42137	4.8517
0.783	4.39666	4.82929
0.7835	4.33425	4.83746
0.784	4.32684	4.71819
0.7845	4.32614	4.64828
0.785	4.2941	4.75951
0.7855	4.30122	4.85817
0.786	4.35586	4.80954
0.7865	4.35964	4.75789
0.787	4.29108	4.75365
0.7875	4.26373	4.71753
0.788	4.29895	4.69146
0.7885	4.29698	4.67505
0.789	4.30198	4.65557
0.7895	4.36303	4.72785
0.79	4.34436	4.77456
0.7905	4.25968	4.66543
0.791	4.26461	4.59183
0.7915	4.29248	4.56609
0.792	4.26405	4.45057
0.7925	4.26798	4.42232
0.793	4.25963	4.49247
0.7935	4.15163	4.41319
0.794	4.0729	4.29872
0.7945	4.097	4.33785
0.795	4.08602	4.39992
0.7955	3.98936	4.36861
0.796	3.95612	4.23877
0.7965	4.07435	4.10234
0.797	4.18611	4.14503
0.7975	4.13224	4.30487
0.798	4.03795	4.36022
0.7985	4.03965	4.3046
0.799	4.02556	4.21844
0.7995	3.96624	4.15907
0.8	3.96832	4.16014
0.8005	3.95655	4.13575
0.801	3.87626	4.07047
0.8015	3.85192	4.05045
0.802	3.8752	4.03411
0.8025	3.86539	4.00947
0.803	3.8939	4.03426
0.8035	3.95459	4.00796
0.804	3.92449	3.91994
0.8045	3.87938	3.94743
0.805	3.92989	4.02561
0.8055	3.97087	3.9875
0.806	3.96587	3.9392
0.8065	3.98018	3.9634
0.807	3.99776	3.98365
0.8075	4.02747	3.98003
0.808	4.03567	3.93507
0.8085	3.96592	3.87714
0.809	3.90645	3.87268
0.8095	3.87814	3.83355
0.81	3.82213	3.7461
0.8105	3.77546	3.71657
0.811	3.75028	3.69039
0.8115	3.75413	3.65273
0.812	3.77731	3.65382
0.8125	3.72707	3.60266
0.813	3.66875	3.52665
0.8135	3.69828	3.52298
0.814	3.71041	3.51528
0.8145	3.71513	3.50999
0.815	3.78903	3.56582
0.8155	3.78483	3.59027
0.816	3.66315	3.57113
0.8165	3.61936	3.55499
0.817	3.66939	3.49845
0.8175	3.67642	3.47135
0.818	3.67199	3.5326
0.8185	3.7068	3.51033
0.819	3.70968	3.37873
0.8195	3.6956	3.379
0.82	3.70177	3.51259
0.8205	3.66871	3.52624
0.821	3.6083	3.4161
0.8215	3.55921	3.35399
0.822	3.53066	3.3375
0.8225	3.59354	3.32851
0.823	3.71463	3.34543
0.8235	3.73068	3.34738
0.824	3.64685	3.31612
0.8245	3.64924	3.2842
0.825	3.74163	3.28415
0.8255	3.71598	3.33404
0.826	3.60426	3.36225
0.8265	3.60533	3.30277
0.827	3.66164	3.23213
0.8275	3.67472	3.22766
0.828	3.65099	3.22654
0.8285	3.5593	3.1639
0.829	3.49429	3.1275
0.8295	3.5229	3.15734
0.83	3.49301	3.11631
0.8305	3.40817	3.01378
0.831	3.40107	3.00707
0.8315	3.41838	3.04874
0.832	3.42406	3.04395
0.8325	3.47214	3.0719
0.833	3.48139	3.13736
0.8335	3.41097	3.12313
0.834	3.43188	3.05693
0.8345	3.557	3.05052
0.835	3.56453	3.0602
0.8355	3.45324	3.00675
0.836	3.40675	2.9527
0.8365	3.44541	2.95502
0.837	3.49004	2.97969
0.8375	3.49	3.0176
0.838	3.44463	3.04221
0.8385	3.4127	2.98528
0.839	3.4218	2.91405
0.8395	3.45391	2.93945
0.84	3.49183	2.99103
0.8405	3.4961	2.97696
0.841	3.45103	2.92177
0.8415	3.42828	2.86237
0.842	3.46511	2.84465
0.8425	3.47102	2.88654
0.843	3.43332	2.91161
0.8435	3.43623	2.87571
0.844	3.41899	2.84296
0.8445	3.36127	2.8449
0.845	3.38564	2.80854
0.8455	3.42602	2.73675
0.846	3.3612	2.72472
0.8465	3.27918	2.72234
0.847	3.26343	2.66737
0.8475	3.27192	2.65425
0.848	3.24203	2.67213
0.8485	3.19845	2.65145
0.849	3.23706	2.64514
0.8495	3.32527	2.61712
0.85	3.31497	2.54539
0.8505	3.20679	2.56252
0.851	3.18586	2.62995
0.8515	3.31908	2.64761
0.852	3.39749	2.69183
0.8525	3.31534	2.73356
0.853	3.27194	2.71134
0.8535	3.30754	2.70833
0.854	3.25678	2.6997
0.8545	3.21437	2.66213
0.855	3.304	2.68822
0.8555	3.35206	2.69888
0.856	3.31049	2.60237
0.8565	3.33808	2.54438
0.857	3.37532	2.59252
0.8575	3.29742	2.60555
0.858	3.23258	2.56318
0.8585	3.27839	2.55984
0.859	3.31888	2.52631
0.8595	3.32675	2.44402
0.86	3.35645	2.47963
0.8605	3.32986	2.5684
0.861	3.27354	2.52442
0.8615	3.32155	2.45941
0.862	3.357	2.47163
0.8625	3.28315	2.45462
0.863	3.25938	2.42125
0.8635	3.27722	2.44152
0.864	3.22131	2.47246
0.8645	3.18791	2.49373
0.865	3.19473	2.47987
0.8655	3.15566	2.40345
0.866	3.16256	2.37987
0.8665	3.23018	2.43016
0.867	3.20008	2.39143
0.8675	3.12588	2.33107
0.868	3.16721	2.41131
0.8685	3.23012	2.46597
0.869	3.19579	2.39082
0.8695	3.15631	2.38644
0.87	3.17168	2.4696
0.8705	3.20697	2.47806
0.871	3.27027	2.43622
0.8715	3.30127	2.42728
0.872	3.24145	2.45563
0.8725	3.21625	2.49947
0.873	3.25223	2.47296
0.8735	3.23814	2.35584
0.874	3.2378	2.29689
0.8745	3.25634	2.33083
0.875	3.19231	2.33032
0.8755	3.17468	2.31705
0.876	3.24124	2.34805
0.8765	3.23363	2.3415
0.877	3.2155	2.32282
0.8775	3.2374	2.36942
0.878	3.19339	2.38666
0.8785	3.15014	2.30959
0.879	3.17284	2.24738
0.8795	3.19722	2.29687
0.88	3.22049	2.37928
0.8805	3.2085	2.35428
0.881	3.15515	2.25357
0.8815	3.1705	2.2039
0.882	3.20285	2.20594
0.8825	3.13133	2.20906
0.883	3.05088	2.24262
0.8835	3.07489	2.28842
0.884	3.13939	2.2633
0.8845	3.13116	2.23921
0.885	3.08831	2.29256
0.8855	3.11629	2.2893
0.886	3.13928	2.22928
0.8865	3.12337	2.27877
0.887	3.17963	2.36084
0.8875	3.20104	2.35426
0.888	3.11821	2.37129
0.8885	3.13075	2.42288
0.889	3.20223	2.35076
0.8895	3.18355	2.21227
0.89	3.19682	2.20485
0.8905	3.26184	2.27193
0.891	3.2535	2.24536
0.8915	3.22443	2.19245
0.892	3.22734	2.20657
0.8925	3.2122	2.18847
0.893	3.19608	2.1389
0.8935	3.1969	2.17618
0.894	3.16133	2.19989
0.8945	3.11919	2.10784
0.895	3.1616	2.09355
0.8955	3.21113	2.21534
0.896	3.16626	2.23792
0.8965	3.15061	2.17065
0.897	3.20186	2.19131
0.8975	3.15119	2.21426
0.898	3.05065	2.18471
0.8985	3.05979	2.19638
0.899	3.09405	2.17673
0.8995	3.10016	2.11043
0.9	3.12905	2.14159
0.9005	3.12376	2.19184
0.901	3.09515	2.14491
0.9015	3.09244	2.12096
0.902	3.06308	2.12383
0.9025	3.04969	2.06571
0.903	3.0895	2.05084
0.9035	3.11316	2.08548
0.904	3.15738	2.0914
0.9045	3.22672	2.1709
0.905	3.2284	2.26914
0.9055	3.20445	2.23503
0.906	3.18685	2.20456
0.9065	3.12887	2.23163
0.907	3.11539	2.19467
0.9075	3.17801	2.1505
0.908	3.2032	2.15213
0.9085	3.21174	2.17141
0.909	3.22326	2.22815
0.9095	3.14857	2.25532
0.91	3.08904	2.19691
0.9105	3.14091	2.13409
0.911	3.15469	2.13243
0.9115	3.0835	2.17017
0.912	3.02244	2.15541
0.9125	3.00832	2.08085
0.913	3.06444	2.06238
0.9135	3.12823	2.07297
0.914	3.13744	2.03741
0.9145	3.16838	2.02878
0.915	3.1841	2.05428
0.9155	3.11283	2.0542
0.916	3.07574	2.02663
0.9165	3.09979	1.97143
0.917	3.08891	1.96745
0.9175	3.05849	2.04262
0.918	3.03447	2.03978
0.9185	3.03558	1.97807
0.919	3.08992	2.00317
0.9195	3.10854	2.0311
0.92	3.04252	2.03659
0.9205	3.02754	2.11783
0.921	3.11213	2.15008
0.9215	3.14028	2.04219
0.922	3.09425	1.99343
0.9225	3.13282	2.1067
0.923	3.20553	2.16864
0.9235	3.18907	2.0716
0.924	3.17317	2.03807
0.9245	3.18716	2.1267
0.925	3.18108	2.15347
0.9255	3.20709	2.15098
0.926	3.23697	2.16216
0.9265	3.21352	2.08592
0.927	3.16908	2.03571
0.9275	3.08992	2.08325
0.928	3.02377	2.06088
0.9285	3.07931	2.00463
0.929	3.1491	2.03221
0.9295	3.0886	2.03356
0.93	3.01272	1.98394
0.9305	3.01956	2.00447
0.931	3.02265	2.0586
0.9315	3.01836	2.03875
0.932	3.03793	1.99625
0.9325	3.03222	2.01064
0.933	3.06	2.0267
0.9335	3.12804	2.03186
0.934	3.09235	2.0853
0.9345	3.03904	2.09043
0.935	3.10288	2.00758
0.9355	3.12473	2.01963
0.936	3.06644	2.08577
0.9365	3.08506	2.01673
0.937	3.13948	1.9655
0.9375	3.13596	2.04728
0.938	3.11624	2.0576
0.9385	3.12213	1.99364
0.939	3.13774	2.02789
0.9395	3.12688	2.10016
0.94	3.11179	2.10417
0.9405	3.13044	2.0737
0.941	3.16059	2.04552
0.9415	3.20907	2.03302
0.942	3.25777	2.04633
0.9425	3.2381	2.04156
0.943	3.18996	2.00253
0.9435	3.15344	2.00274
0.944	3.10192	2.03315
0.9445	3.09188	2.03396
0.945	3.10681	2.05872
0.9455	3.02865	2.08127
0.946	2.94486	2.01221
0.9465	2.98619	1.96238
0.947	3.03647	2.0044
0.9475	3.02416	2.01279
0.948	3.04761	1.98019
0.9485	3.06026	1.98212
0.949	3.00132	1.95432
0.9495	3.00911	1.88751
0.95	3.06304	1.87969
0.9505	3.01464	1.91343
0.951	2.98068	1.92527
0.9515	3.04072	1.91821
0.952	3.05596	1.93209
0.9525	3.05079	2.02956
0.953	3.08857	2.12432
0.9535	3.07332	2.06219
0.954	3.03295	1.99062
0.9545	3.05732	2.08144
0.955	3.08597	2.13611
0.9555	3.07883	2.03456
0.956	3.07495	1.97738
0.9565	3.09186	2.01858
0.957	3.13683	2.02854
0.9575	3.2025	2.01041
0.958	3.23736	2.03427
0.9585	3.20425	2.10383
0.959	3.16536	2.1518
0.9595	3.17263	2.10508
0.96	3.16344	2.01523
0.9605	3.13501	1.97019
0.961	3.12739	1.96867
0.9615	3.08365	1.98951
0.962	3.04715	2.00295
0.9625	3.09948	1.98988
0.963	3.11752	1.96354
0.9635	3.06903	1.91335
0.964	3.06936	1.86824
0.9645	3.05108	1.87578
0.965	3.00192	1.89657
0.9655	3.0389	1.91776
0.966	3.05562	1.97599
0.9665	3.00375	2.00434
0.967	3.02888	1.94483
0.9675	3.06638	1.92084
0.968	3.0362	2.00192
0.9685	3.0471	2.04436
0.969	3.08558	2.00848
0.9695	3.09067	2.02052
0.97	3.12553	2.06871
0.9705	3.16031	2.07479
0.971	3.11383	2.07209
0.9715	3.06911	2.08736
0.972	3.09494	2.09136
0.9725	3.14245	2.05066
0.973	3.19877	1.99999
0.9735	3.21865	2.03173
0.974	3.15304	2.06634
0.9745	3.09585	1.97848
0.975	3.0954	1.89645
0.9755	3.12391	1.91824
0.976	3.20185	1.95229
0.9765	3.24811	1.95598
0.977	3.19877	1.94617
0.9775	3.17236	1.99001
0.978	3.15047	2.0867
0.9785	3.03759	2.05205
0.979	3.01784	1.9109
0.9795	3.15584	1.9001
0.98	3.16484	1.97966
0.9805	3.04465	1.98126
0.981	3.04833	1.91747
0.9815	3.08973	1.85574
0.982	3.06916	1.83555
0.9825	3.10892	1.86321
0.983	3.12474	1.88342
0.9835	3.03825	1.86063
0.984	3.01897	1.8427
0.9845	3.05461	1.86829
0.985	3.02797	1.92595
0.9855	3.01922	2.0164
0.986	3.05371	2.08385
0.9865	3.07675	2.04725
0.987	3.10376	1.97138
0.9875	3.10043	1.97209
0.988	3.07416	2.05654
0.9885	3.10572	2.1236
0.989	3.13491	2.08529
0.9895	3.09702	2.02078
0.99	3.07201	2.01055
0.9905	3.10408	2.00064
0.991	3.12862	2.01132
0.9915	3.1058	2.06056
0.992	3.12448	2.04399
0.9925	3.20735	2.00717
0.993	3.20182	2.06949
0.9935	3.15039	2.11813
0.994	3.20776	2.06539
0.9945	3.2111	2.04735
0.995	3.07704	2.07219
0.9955	3.03587	2.01965
0.996	3.08408	1.97286
0.9965	3.06121	1.99162
0.997	3.0289	1.95452
0.9975	3.02803	1.92495
0.998	3.02291	2.01411
0.9985	3.05838	2.04895
0.999	3.1032	1.95358
0.9995	3.08255	1.91205
1	3.05142	1.94751
[truncated: 1 more rows]

## Sheet: Fig. 1H
Old control	Old hypoxia
5.96	20.65
14.84	17.59
14.88	16.58
13.84	14.86
	15
	13.07
	3.05142

## Sheet: Fig. 1I
time	Old control	Old hypoxia
0.001	3.9461	4.36137
0.0015	3.9771	4.38915
0.002	3.86279	4.3422
0.0025	3.77817	4.26141
0.003	3.81376	4.25065
0.0035	3.80964	4.24254
0.004	3.77498	4.24443
0.0045	3.79758	4.29983
0.005	3.79686	4.28142
0.0055	3.74601	4.25141
0.006	3.78176	4.33512
0.0065	3.88336	4.34231
0.007	3.87001	4.26946
0.0075	3.78163	4.32528
0.008	3.75442	4.37044
0.0085	3.76972	4.30069
0.009	3.80975	4.29918
0.0095	3.86494	4.34427
0.01	3.87218	4.33047
0.0105	3.8373	4.33045
0.011	3.83701	4.34768
0.0115	3.88093	4.34866
0.012	3.88555	4.34999
0.0125	3.84867	4.31018
0.013	3.85135	4.27114
0.0135	3.83087	4.31406
0.014	3.74088	4.35825
0.0145	3.76438	4.36196
0.015	3.89496	4.37848
0.0155	3.86539	4.36746
0.016	3.76004	4.31723
0.0165	3.81086	4.3041
0.017	3.85565	4.33469
0.0175	3.78191	4.37498
0.018	3.74727	4.4003
0.0185	3.7664	4.38162
0.019	3.78765	4.35044
0.0195	3.82351	4.35105
0.02	3.80537	4.34086
0.0205	3.72338	4.28733
0.021	3.68394	4.24665
0.0215	3.70903	4.24374
0.022	3.73452	4.25212
0.0225	3.70633	4.29749
0.023	3.66832	4.34721
0.0235	3.72511	4.28568
0.024	3.77902	4.19479
0.0245	3.69082	4.25404
0.025	3.6347	4.36332
0.0255	3.7427	4.32937
0.026	3.81859	4.23611
0.0265	3.75278	4.27748
0.027	3.68955	4.37621
0.0275	3.72998	4.29572
0.028	3.81693	4.16898
0.0285	3.86072	4.28794
0.029	3.8548	4.39742
0.0295	3.85098	4.2507
0.03	3.85424	4.20556
0.0305	3.86562	4.31567
0.031	3.90929	4.27614
0.0315	3.91105	4.27398
0.032	3.85025	4.41677
0.0325	3.86799	4.40733
0.033	3.9578	4.29832
0.0335	3.99586	4.29203
0.034	3.95242	4.31854
0.0345	3.83078	4.35186
0.035	3.7653	4.40385
0.0355	3.84317	4.41863
0.036	3.87899	4.4321
0.0365	3.83323	4.43828
0.037	3.79458	4.36023
0.0375	3.69364	4.28438
0.038	3.63985	4.28803
0.0385	3.77279	4.27209
0.039	3.84723	4.23019
0.0395	3.72976	4.27203
0.04	3.67537	4.34991
0.0405	3.75069	4.32762
0.041	3.73972	4.27604
0.0415	3.64382	4.32857
0.042	3.63116	4.36064
0.0425	3.69839	4.29066
0.043	3.80562	4.29355
0.0435	3.91686	4.37277
0.044	3.8805	4.39196
0.0445	3.74949	4.40415
0.045	3.76564	4.40768
0.0455	3.83979	4.3061
0.046	3.78058	4.21466
0.0465	3.75897	4.25511
0.047	3.8668	4.30798
0.0475	3.86942	4.27738
0.048	3.76685	4.24611
0.0485	3.78194	4.29224
0.049	3.86809	4.37282
0.0495	3.898	4.39527
0.05	3.89403	4.36004
0.0505	3.85433	4.33489
0.051	3.8099	4.32397
0.0515	3.83677	4.33666
0.052	3.87383	4.37705
0.0525	3.85443	4.36138
0.053	3.82449	4.32643
0.0535	3.79678	4.37396
0.054	3.78044	4.41435
0.0545	3.79191	4.41168
0.055	3.77541	4.42949
0.0555	3.80958	4.3777
0.056	3.96617	4.27395
0.0565	3.98627	4.28593
0.057	3.83105	4.35296
0.0575	3.8384	4.3609
0.058	3.94817	4.3541
0.0585	3.91106	4.34241
0.059	3.86006	4.34473
0.0595	3.88798	4.40457
0.06	3.90226	4.44182
0.0605	3.91783	4.4063
0.061	3.94037	4.37009
0.0615	3.92918	4.38127
0.062	3.90908	4.42706
0.0625	3.93743	4.47186
0.063	4.02367	4.47745
0.0635	4.04456	4.41885
0.064	3.94651	4.3411
0.0645	3.89685	4.32313
0.065	3.94945	4.33732
0.0655	3.97398	4.35879
0.066	3.92246	4.41804
0.0665	3.82804	4.43747
0.067	3.75848	4.39612
0.0675	3.77817	4.41054
0.068	3.83634	4.45172
0.0685	3.84444	4.43189
0.069	3.8047	4.42551
0.0695	3.78125	4.46502
0.07	3.78307	4.4663
0.0705	3.75006	4.4423
0.071	3.71942	4.43057
0.0715	3.76852	4.37258
0.072	3.80533	4.29778
0.0725	3.75482	4.29109
0.073	3.7279	4.28312
0.0735	3.79482	4.22466
0.074	3.87395	4.2276
0.0745	3.87554	4.3015
0.075	3.83535	4.29245
0.0755	3.85277	4.19388
0.076	3.9023	4.17697
0.0765	3.90476	4.26001
0.077	3.88613	4.30403
0.0775	3.87632	4.31405
0.078	3.86359	4.35241
0.0785	3.85888	4.35213
0.079	3.85755	4.32538
0.0795	3.84707	4.34336
0.08	3.84493	4.33809
0.0805	3.86718	4.34109
0.081	3.90956	4.43463
0.0815	3.94122	4.45997
0.082	3.93693	4.38983
0.0825	3.90985	4.40937
0.083	3.8834	4.44718
0.0835	3.88744	4.39183
0.084	3.90605	4.33335
0.0845	3.87087	4.28806
0.085	3.83527	4.28747
0.0855	3.89113	4.38014
0.086	3.93809	4.42195
0.0865	3.89392	4.38871
0.087	3.85737	4.40802
0.0875	3.87792	4.42009
0.088	3.92016	4.37754
0.0885	3.96211	4.35696
0.089	3.95164	4.35182
0.0895	3.88913	4.34467
0.09	3.87607	4.36594
0.0905	3.91309	4.41565
0.091	3.8901	4.43468
0.0915	3.83961	4.36858
0.092	3.87512	4.31355
0.0925	3.93773	4.35848
0.093	3.9412	4.39875
0.0935	3.94316	4.37577
0.094	3.9742	4.35785
0.0945	4.00117	4.37355
0.095	4.01742	4.381
0.0955	4.00762	4.32092
0.096	3.98109	4.29038
0.0965	3.97107	4.40844
0.097	3.95587	4.46512
0.0975	3.93768	4.3476
0.098	3.97191	4.33336
0.0985	4.03573	4.42834
0.099	4.05561	4.39508
0.0995	4.03117	4.34329
0.1	3.98468	4.4053
0.1005	3.91411	4.47025
0.101	3.85717	4.49444
0.1015	3.83111	4.48299
0.102	3.78995	4.45057
0.1025	3.77813	4.46777
0.103	3.86855	4.49358
0.1035	3.94245	4.48422
0.104	3.89811	4.47767
0.1045	3.86352	4.40357
0.105	3.89181	4.29263
0.1055	3.88358	4.32863
0.106	3.8586	4.41051
0.1065	3.8605	4.35536
0.107	3.86983	4.31677
0.1075	3.9171	4.39162
0.108	3.96081	4.41396
0.1085	3.93959	4.3838
0.109	3.91696	4.40736
0.1095	3.91198	4.39661
0.11	3.9128	4.34807
0.1105	3.93997	4.38674
0.111	3.94829	4.42002
0.1115	3.94229	4.37633
0.112	3.95701	4.41492
0.1125	3.94477	4.52094
0.113	3.92615	4.54437
0.1135	3.93434	4.55982
0.114	3.92842	4.59891
0.1145	3.94882	4.52047
0.115	4.00151	4.41177
0.1155	3.98743	4.461
0.116	3.94389	4.56534
0.1165	3.96785	4.56035
0.117	4.00926	4.4774
0.1175	3.99038	4.43501
0.118	3.92308	4.50899
0.1185	3.88338	4.59517
0.119	3.93479	4.54833
0.1195	3.99427	4.48773
0.12	3.9235	4.53203
0.1205	3.81333	4.56007
0.121	3.83663	4.54278
0.1215	3.92458	4.53005
0.122	3.96554	4.48682
0.1225	3.96929	4.49794
0.123	3.93963	4.57578
0.1235	3.94033	4.5421
0.124	3.99154	4.46594
0.1245	3.97658	4.4794
0.125	3.93454	4.46167
0.1255	3.94746	4.41557
0.126	3.93451	4.41686
0.1265	3.92328	4.39458
0.127	3.97111	4.38355
0.1275	3.98458	4.40056
0.128	3.94867	4.36725
0.1285	3.90077	4.37569
0.129	3.85212	4.45016
0.1295	3.87769	4.4683
0.13	3.93995	4.4772
0.1305	3.9283	4.49508
0.131	3.90375	4.44324
0.1315	3.91881	4.42744
0.132	3.92047	4.47816
0.1325	3.91871	4.45639
0.133	3.93004	4.42002
0.1335	3.93445	4.43013
0.134	3.92728	4.3949
0.1345	3.88353	4.39573
0.135	3.83581	4.48609
0.1355	3.86231	4.47753
0.136	3.89297	4.37033
0.1365	3.83953	4.3492
0.137	3.80626	4.393
0.1375	3.8359	4.42135
0.138	3.77537	4.4312
0.1385	3.66077	4.36454
0.139	3.71106	4.27256
0.1395	3.83802	4.30445
0.14	3.80582	4.38372
0.1405	3.71046	4.38016
0.141	3.74639	4.34817
0.1415	3.84244	4.31918
0.142	3.84855	4.30525
0.1425	3.7972	4.35871
0.143	3.80377	4.37986
0.1435	3.85528	4.3
0.144	3.87477	4.27713
0.1445	3.86771	4.3512
0.145	3.85309	4.38988
0.1455	3.84189	4.38903
0.146	3.89276	4.38044
0.1465	3.97642	4.33997
0.147	3.95687	4.32216
0.1475	3.86292	4.37192
0.148	3.86973	4.45165
0.1485	3.94567	4.5067
0.149	3.91669	4.46578
0.1495	3.82997	4.37084
0.15	3.83149	4.36939
0.1505	3.88333	4.43376
0.151	3.91918	4.43034
0.1515	3.95331	4.36463
0.152	3.94785	4.31032
0.1525	3.89148	4.29837
0.153	3.85509	4.31757
0.1535	3.8487	4.33622
0.154	3.86932	4.3212
0.1545	3.94213	4.24827
0.155	3.97743	4.16794
0.1555	3.89383	4.17867
0.156	3.83408	4.23756
0.1565	3.91605	4.19788
0.157	3.97398	4.12751
0.1575	3.88086	4.22281
0.158	3.79392	4.36151
0.1585	3.82254	4.31707
0.159	3.86969	4.23109
0.1595	3.89191	4.26139
0.16	3.92502	4.27177
0.1605	3.92419	4.23857
0.161	3.84756	4.29676
0.1615	3.79612	4.36263
0.162	3.86993	4.31561
0.1625	3.94092	4.27267
0.163	3.891	4.28787
0.1635	3.88914	4.26662
0.164	3.98056	4.22632
0.1645	3.97472	4.20362
0.165	3.94354	4.19733
0.1655	4.00583	4.25793
0.166	3.99282	4.2993
0.1665	3.90068	4.23656
0.167	3.91081	4.25554
0.1675	3.95012	4.37925
0.168	3.90189	4.39398
0.1685	3.83892	4.378
0.169	3.80365	4.41843
0.1695	3.82702	4.34213
0.17	3.91635	4.24666
0.1705	3.89867	4.33196
0.171	3.77259	4.40838
0.1715	3.78599	4.32687
0.172	3.89714	4.25573
0.1725	3.89355	4.29166
0.173	3.82423	4.3073
0.1735	3.80937	4.21744
0.174	3.85888	4.17086
0.1745	3.92724	4.26103
0.175	3.94818	4.34191
0.1755	3.9275	4.36216
0.176	3.89522	4.34154
0.1765	3.86126	4.24947
0.177	3.88588	4.24114
0.1775	3.93869	4.34445
0.178	3.92265	4.31754
0.1785	3.8921	4.26397
0.179	3.89435	4.37848
0.1795	3.88638	4.41091
0.18	3.88769	4.29052
0.1805	3.89326	4.28734
0.181	3.88759	4.35171
0.1815	3.91343	4.34211
0.182	3.90651	4.35778
0.1825	3.84154	4.36503
0.183	3.86406	4.31639
0.1835	3.91953	4.32327
0.184	3.85347	4.30581
0.1845	3.81166	4.22417
0.185	3.87185	4.27283
0.1855	3.87614	4.37913
0.186	3.85528	4.34861
0.1865	3.88922	4.27367
0.187	3.91049	4.23783
0.1875	3.90941	4.23801
0.188	3.87051	4.30562
0.1885	3.79275	4.35046
0.189	3.78369	4.30775
0.1895	3.85752	4.25749
0.19	3.94105	4.2353
0.1905	3.96465	4.26471
0.191	3.9028	4.32909
0.1915	3.87493	4.32013
0.192	3.92065	4.27135
0.1925	3.92673	4.29807
0.193	3.89893	4.36369
0.1935	3.8813	4.38921
0.194	3.86247	4.37855
0.1945	3.86707	4.34783
0.195	3.87104	4.26973
0.1955	3.84136	4.18307
0.196	3.83345	4.21102
0.1965	3.87315	4.31833
0.197	3.91221	4.34453
0.1975	3.9144	4.29683
0.198	3.90046	4.27958
0.1985	3.90253	4.30813
0.199	3.92793	4.3545
0.1995	3.96934	4.38451
0.2	3.95584	4.38372
0.2005	3.86931	4.38004
0.201	3.84865	4.37184
0.2015	3.90644	4.36793
0.202	3.919	4.4217
0.2025	3.90868	4.49047
0.203	3.92221	4.51066
0.2035	3.96532	4.56431
0.204	4.1159	4.75407
0.2045	4.38834	5.13341
0.205	4.71169	5.71491
0.2055	5.04739	6.38946
0.206	5.41005	7.05322
0.2065	5.87182	7.70421
0.207	6.42101	8.33262
0.2075	6.93211	8.96435
0.208	7.39061	9.64483
0.2085	7.84932	10.3091
0.209	8.29396	10.9135
0.2095	8.73581	11.4983
0.21	9.17179	12.0428
0.2105	9.5512	12.5264
0.211	9.90176	12.9764
0.2115	10.2475	13.3907
0.212	10.5336	13.8117
0.2125	10.7881	14.2448
0.213	11.0932	14.5605
0.2135	11.3983	14.7829
0.214	11.5958	15.0742
0.2145	11.6915	15.3705
0.215	11.7777	15.5449
0.2155	11.9155	15.6742
0.216	12.0749	15.8029
0.2165	12.1991	15.8703
0.217	12.27	15.9194
0.2175	12.2814	15.9965
0.218	12.3113	16.0385
0.2185	12.4525	16.0343
0.219	12.5655	16.0243
0.2195	12.5345	16.0155
0.22	12.5252	16.022
0.2205	12.6167	16.0211
0.221	12.7026	15.9659
0.2215	12.7102	15.9014
0.222	12.6362	15.8899
0.2225	12.6036	15.8809
0.223	12.6641	15.8078
0.2235	12.6958	15.7401
0.224	12.7265	15.7476
0.2245	12.7984	15.7335
0.225	12.8226	15.6518
0.2255	12.8457	15.5997
0.226	12.8847	15.5743
0.2265	12.8904	15.5323
0.227	12.9481	15.5262
0.2275	13.011	15.525
0.228	12.9821	15.4639
0.2285	12.9607	15.3869
0.229	12.9592	15.2841
0.2295	12.9401	15.1712
0.23	12.9441	15.1866
0.2305	12.9126	15.2471
0.231	12.8644	15.1533
0.2315	12.902	15.0132
0.232	12.9278	14.9628
0.2325	12.8796	14.8887
0.233	12.8491	14.7643
0.2335	12.793	14.7205
0.234	12.6793	14.7446
0.2345	12.6496	14.7231
0.235	12.6801	14.6267
0.2355	12.5907	14.4936
0.236	12.4419	14.4099
0.2365	12.3851	14.3964
0.237	12.3458	14.3356
0.2375	12.2656	14.1887
0.238	12.2458	14.0289
0.2385	12.2345	13.902
0.239	12.1069	13.836
0.2395	12.0097	13.7687
0.24	12.0066	13.6504
0.2405	11.8922	13.5696
0.241	11.7627	13.468
0.2415	11.8069	13.2605
0.242	11.8156	13.1313
0.2425	11.7349	13.1124
0.243	11.7132	13.0194
0.2435	11.6284	12.9156
0.244	11.4906	12.9051
0.2445	11.4543	12.8567
0.245	11.4027	12.6995
0.2455	11.3279	12.5462
0.246	11.3029	12.4934
0.2465	11.1527	12.4701
0.247	10.9546	12.3303
0.2475	10.9553	12.1189
0.248	10.9617	11.9872
0.2485	10.8005	11.9137
0.249	10.6835	11.8349
0.2495	10.6507	11.7415
0.25	10.5289	11.5716
0.2505	10.3918	11.3777
0.251	10.359	11.262
0.2515	10.2618	11.1086
0.252	10.0351	10.893
0.2525	9.90131	10.7701
0.253	9.87286	10.652
0.2535	9.78646	10.4433
0.254	9.70669	10.3265
0.2545	9.68164	10.2993
0.255	9.61667	10.1474
0.2555	9.53663	9.91596
0.256	9.44213	9.75776
0.2565	9.27676	9.63747
0.257	9.1532	9.50015
0.2575	9.1097	9.35741
0.258	9.03124	9.20792
0.2585	8.95198	9.06897
0.259	8.8926	8.9677
0.2595	8.75028	8.87296
0.26	8.60108	8.7195
0.2605	8.57708	8.52868
0.261	8.56694	8.41419
0.2615	8.45014	8.36116
0.262	8.33604	8.24371
0.2625	8.28788	8.12286
0.263	8.19215	8.09165
0.2635	8.0756	7.99816
0.264	8.0354	7.8033
0.2645	7.96995	7.71489
0.265	7.86411	7.70714
0.2655	7.8311	7.62719
0.266	7.76135	7.56311
0.2665	7.57265	7.50322
0.267	7.42987	7.3299
0.2675	7.36212	7.20255
0.268	7.26507	7.1708
0.2685	7.18097	7.05895
0.269	7.12821	6.94998
0.2695	7.05373	6.89269
0.27	6.99692	6.74723
0.2705	6.92756	6.63717
0.271	6.78775	6.61075
0.2715	6.70365	6.4738
0.272	6.70663	6.34801
0.2725	6.66523	6.37523
0.273	6.58572	6.36247
0.2735	6.5113	6.26978
0.274	6.4421	6.20266
0.2745	6.43607	6.12263
0.275	6.4544	6.03161
0.2755	6.381	5.95878
0.276	6.25424	5.86955
0.2765	6.21389	5.80815
0.277	6.2606	5.80032
0.2775	6.2297	5.7589
0.278	6.13948	5.68966
0.2785	6.18183	5.68614
0.279	6.21569	5.70011
0.2795	6.05713	5.62024
0.28	5.95662	5.52554
0.2805	6.00416	5.57594
0.281	5.95038	5.68989
0.2815	5.82716	5.65685
0.282	5.79729	5.53521
0.2825	5.76848	5.51238
0.283	5.65392	5.51095
0.2835	5.54062	5.40986
0.284	5.52085	5.31686
0.2845	5.56586	5.28883
0.285	5.54779	5.24273
0.2855	5.42811	5.18457
0.286	5.34125	5.17256
0.2865	5.34809	5.20286
0.287	5.34669	5.2109
0.2875	5.30237	5.11446
0.288	5.23977	4.9764
0.2885	5.15854	4.95063
0.289	5.14782	4.99231
0.2895	5.23945	4.94847
0.29	5.26866	4.82538
0.2905	5.19015	4.74989
0.291	5.15493	4.80974
0.2915	5.17216	4.91776
0.292	5.13636	4.91127
0.2925	5.0742	4.82941
0.293	5.05208	4.79474
0.2935	5.0681	4.77591
0.294	5.07579	4.73612
0.2945	5.00254	4.72768
0.295	4.90695	4.74829
0.2955	4.90661	4.74449
0.296	4.94523	4.72765
0.2965	4.96106	4.72216
0.297	4.93627	4.70226
0.2975	4.84161	4.67843
0.298	4.81171	4.68679
0.2985	4.87362	4.70939
0.299	4.84402	4.71929
0.2995	4.78678	4.72805
0.3	4.80665	4.74163
0.3005	4.78266	4.7028
0.301	4.72819	4.59611
0.3015	4.71804	4.53061
0.302	4.70928	4.55464
0.3025	4.71793	4.61108
0.303	4.71063	4.63957
0.3035	4.61785	4.57542
0.304	4.53838	4.4825
0.3045	4.52162	4.48062
0.305	4.50109	4.4782
0.3055	4.50474	4.40937
0.306	4.51047	4.39397
0.3065	4.4348	4.42975
0.307	4.41913	4.42612
0.3075	4.56158	4.39935
0.308	4.61628	4.38901
0.3085	4.50593	4.41848
0.309	4.47724	4.46308
0.3095	4.5314	4.44797
0.31	4.51218	4.39765
0.3105	4.4894	4.39365
0.311	4.5202	4.39565
0.3115	4.54165	4.33195
0.312	4.55733	4.27982
0.3125	4.55633	4.31715
0.313	4.49286	4.35177
0.3135	4.45484	4.33544
0.314	4.51057	4.33507
0.3145	4.51896	4.32548
0.315	4.44548	4.30586
0.3155	4.45519	4.36721
0.316	4.49436	4.42745
0.3165	4.41411	4.38019
0.317	4.33091	4.34358
0.3175	4.32905	4.35776
0.318	4.31011	4.3225
0.3185	4.26256	4.3053
0.319	4.2352	4.38485
0.3195	4.2417	4.42903
0.32	4.2633	4.34505
0.3205	4.23434	4.23864
0.321	4.1928	4.20026
0.3215	4.21785	4.18645
0.322	4.22189	4.19117
0.3225	4.16635	4.26024
0.323	4.13622	4.3085
0.3235	4.11127	4.25094
0.324	4.09778	4.18062
0.3245	4.17942	4.18004
0.325	4.26104	4.2245
0.3255	4.22012	4.28096
0.326	4.16913	4.29992
0.3265	4.23601	4.26382
0.327	4.33842	4.23062
0.3275	4.32508	4.22861
0.328	4.21481	4.26178
0.3285	4.16737	4.3177
0.329	4.19873	4.32899
0.3295	4.21928	4.32121
0.33	4.25352	4.34261
0.3305	4.28075	4.29703
0.331	4.25608	4.22032
0.3315	4.26236	4.2498
0.332	4.25917	4.28139
0.3325	4.18746	4.23231
0.333	4.18274	4.21558
0.3335	4.21312	4.24997
0.334	4.17588	4.26586
0.3345	4.20053	4.25859
0.335	4.2443	4.27083
0.3355	4.15372	4.30068
0.336	4.10813	4.27264
0.3365	4.19042	4.19944
0.337	4.1736	4.18203
0.3375	4.07926	4.19502
0.338	4.10667	4.1429
0.3385	4.17712	4.07933
0.339	4.16546	4.13096
0.3395	4.12762	4.21898
0.34	4.0752	4.17418
0.3405	4.00228	4.08943
0.341	3.98724	4.10326
0.3415	4.03021	4.103
0.342	4.08141	4.03958
0.3425	4.12722	4.04997
0.343	4.11804	4.12026
0.3435	4.067	4.12568
0.344	4.07328	4.094
0.3445	4.10518	4.06224
0.345	4.08971	4.00473
0.3455	4.1044	4.01737
0.346	4.16224	4.11283
0.3465	4.16104	4.11888
0.347	4.13146	4.07622
0.3475	4.14288	4.13601
0.348	4.15773	4.201
0.3485	4.14952	4.18301
0.349	4.12759	4.15005
0.3495	4.08517	4.11919
0.35	4.02635	4.10021
0.3505	4.0121	4.1196
0.351	4.0715	4.14471
0.3515	4.08096	4.16431
0.352	3.98099	4.182
0.3525	3.92091	4.19358
0.353	3.96134	4.21389
0.3535	3.99906	4.20662
0.354	4.00443	4.15842
0.3545	4.0295	4.14209
0.355	4.07407	4.16597
0.3555	4.08655	4.15134
0.356	4.05682	4.07356
0.3565	4.02492	4.03694
0.357	4.01481	4.0883
0.3575	4.03196	4.09619
0.358	4.07059	4.06108
0.3585	4.09982	4.08765
0.359	4.10014	4.08131
0.3595	4.1032	4.01469
0.36	4.12278	4.01699
0.3605	4.10184	4.07606
0.361	4.05618	4.12941
0.3615	4.05544	4.15876
0.362	4.03683	4.15426
0.3625	4.00271	4.1562
0.363	4.0649	4.12476
0.3635	4.10864	4.03153
0.364	4.05554	4.0427
0.3645	4.073	4.17156
0.365	4.0905	4.19777
0.3655	3.99761	4.11911
0.366	4.01109	4.09044
0.3665	4.09232	4.10936
0.367	4.00689	4.12718
0.3675	3.93918	4.13187
0.368	4.02951	4.10995
0.3685	4.07536	4.10088
0.369	4.04646	4.12614
0.3695	4.03634	4.12748
0.37	4.00934	4.11026
0.3705	3.96007	4.1425
0.371	3.93804	4.17136
0.3715	3.96836	4.1331
0.372	3.99726	4.11841
0.3725	3.94298	4.13583
0.373	3.89691	4.09258
0.3735	3.95282	4.06945
0.374	3.99928	4.11564
0.3745	4.00392	4.108
0.375	4.04757	4.06781
0.3755	4.05658	4.07823
0.376	3.97896	4.07494
0.3765	3.97523	4.05726
0.377	4.09669	4.09142
0.3775	4.15808	4.13596
0.378	4.10309	4.1425
0.3785	4.06327	4.13137
0.379	4.08704	4.14382
0.3795	4.12471	4.1746
0.38	4.11711	4.14344
0.3805	4.07382	4.09387
0.381	4.08206	4.15946
0.3815	4.10224	4.23297
0.382	4.04218	4.17734
0.3825	4.00247	4.10419
0.383	4.05693	4.08933
0.3835	4.08238	4.09749
0.384	4.02509	4.11082
0.3845	3.98484	4.10334
0.385	3.97912	4.13041
0.3855	3.93039	4.19745
0.386	3.89552	4.15867
0.3865	3.95388	4.095
0.387	4.00551	4.16926
0.3875	4.01207	4.21171
0.388	4.05073	4.13886
0.3885	4.07359	4.11901
0.389	4.03057	4.12654
0.3895	3.9892	4.09692
0.39	3.983	4.09817
0.3905	3.99566	4.06
0.391	4.01698	3.98899
0.3915	4.03951	4.04685
0.392	4.06385	4.09921
0.3925	4.0902	3.99963
0.393	4.09575	3.98305
0.3935	4.04621	4.09698
0.394	4.00615	4.08344
0.3945	4.06724	4.01192
0.395	4.11167	4.0798
0.3955	4.0376	4.12808
0.396	3.99029	4.07584
0.3965	4.01525	4.09349
0.397	4.00178	4.12342
0.3975	3.98851	4.07929
0.398	4.03802	4.09788
0.3985	4.07768	4.12505
0.399	4.05676	4.05476
0.3995	4.00741	4.0328
0.4	3.9891	4.07821
0.4005	3.99985	4.08461
0.401	3.95092	4.08889
0.4015	3.88918	4.09086
0.402	3.96507	4.06332
0.4025	4.07108	4.04945
0.403	4.02679	4.03618
0.4035	3.95073	4.02811
0.404	3.95532	4.06266
0.4045	3.93967	4.08553
0.405	3.91677	4.06368
0.4055	3.96406	4.03639
0.406	3.98365	4.02651
0.4065	3.96679	4.05372
0.407	3.99815	4.08762
0.4075	3.96193	4.08043
0.408	3.8694	4.08717
0.4085	3.91248	4.09213
0.409	3.97841	4.02958
0.4095	3.95427	4.03564
0.41	3.96038	4.12418
0.4105	3.92639	4.08712
0.411	3.84573	4.01195
0.4115	3.90415	4.07936
0.412	3.97774	4.14462
0.4125	3.95132	4.08913
0.413	3.98663	4.03061
0.4135	4.03009	4.08872
0.414	3.98907	4.19482
0.4145	4.01393	4.18623
0.415	4.0847	4.12705
0.4155	4.06359	4.15985
0.416	4.0391	4.19404
0.4165	4.06744	4.17262
0.417	4.02951	4.16905
0.4175	3.96204	4.17928
0.418	4.00409	4.20017
0.4185	4.049	4.21829
0.419	3.95181	4.17408
0.4195	3.84461	4.12808
0.42	3.86033	4.13284
0.4205	3.8914	4.1122
0.421	3.85138	4.08311
0.4215	3.83728	4.0905
0.422	3.87598	4.04706
0.4225	3.86352	3.96974
0.423	3.8478	3.97775
0.4235	3.92444	4.0362
0.424	3.97211	4.07299
0.4245	3.92424	4.08036
0.425	3.92957	4.03319
0.4255	4.02877	3.96903
0.426	4.0736	3.956
0.4265	4.00403	3.97489
0.427	3.97883	4.00241
0.4275	4.0869	4.05502
0.428	4.12796	4.10729
0.4285	4.01776	4.07224
0.429	3.97076	3.97185
0.4295	4.03256	3.9914
0.43	4.04203	4.0989
0.4305	3.98935	4.05744
0.431	3.95772	3.96493
0.4315	3.96519	4.02774
0.432	4.0127	4.08341
0.4325	4.05749	4.01706
0.433	4.00709	3.98801
0.4335	3.90778	4.0227
0.434	3.91265	4.05779
0.4345	3.96244	4.13051
0.435	3.90883	4.16017
0.4355	3.86951	4.05283
0.436	3.95661	3.98107
0.4365	4.00462	4.05725
0.437	3.92267	4.09609
0.4375	3.86171	4.01173
0.438	3.92801	3.95214
0.4385	4.01708	3.96379
0.439	3.98036	3.95825
0.4395	3.87187	3.93669
0.44	3.84016	3.95541
0.4405	3.86374	3.98997
0.441	3.87863	3.99319
0.4415	3.94628	3.96311
0.442	4.03414	3.931
0.4425	3.99022	3.95658
0.443	3.8886	4.01424
0.4435	3.90034	3.97919
0.444	3.93343	3.90983
0.4445	3.92006	3.98741
0.445	3.9638	4.0888
0.4455	3.98535	4.00905
0.446	3.90519	3.93809
0.4465	3.88722	4.04549
0.447	3.95786	4.09329
0.4475	3.97449	3.99605
0.448	3.95182	4.01831
0.4485	3.94202	4.16404
0.449	3.91125	4.16119
0.4495	3.87732	4.03868
0.45	3.87534	4.02608
0.4505	3.88921	4.07654
0.451	3.90657	4.06188
0.4515	3.91929	4.0777
0.452	3.92035	4.13817
0.4525	3.91972	4.11302
0.453	3.91818	4.095
0.4535	3.90606	4.19978
0.454	3.88685	4.23874
0.4545	3.87593	4.09303
0.455	3.88949	3.96068
0.4555	3.92304	3.99659
0.456	3.9331	4.09515
0.4565	3.90104	4.09866
0.457	3.8769	4.02524
0.4575	3.88665	3.9928
0.458	3.89614	4.01783
0.4585	3.8714	4.03142
0.459	3.82806	3.99798
0.4595	3.84619	3.95717
0.46	3.92571	3.96615
0.4605	3.93755	3.99484
0.461	3.88356	3.98571
0.4615	3.88789	3.96456
0.462	3.91392	3.97391
0.4625	3.9021	3.99667
0.463	3.93382	3.99822
0.4635	3.96254	3.98428
0.464	3.88217	3.99543
0.4645	3.82715	4.06024
0.465	3.88958	4.12392
0.4655	3.94271	4.0859
0.466	3.95858	4.00816
0.4665	3.99386	4.03839
0.467	3.9914	4.09379
0.4675	3.90735	4.0327
0.468	3.85369	3.97535
0.4685	3.92437	4.05072
0.469	3.96404	4.11599
0.4695	3.85574	4.03664
0.47	3.79334	3.94735
0.4705	3.84219	3.96484
0.471	3.85248	3.97155
0.4715	3.86855	3.91871
0.472	3.93725	3.92588
0.4725	3.95784	3.98673
0.473	3.92806	3.99271
0.4735	3.88564	3.9751
0.474	3.87069	4.00582
0.4745	3.90506	4.02115
0.475	3.87723	3.98969
0.4755	3.81014	4.00585
0.476	3.87308	4.04941
0.4765	3.97532	4.02187
0.477	3.96406	3.988
0.4775	3.94394	4.00941
0.478	3.96186	4.01999
0.4785	3.92469	4.01107
0.479	3.88978	4.00758
0.4795	3.9356	4.02009
0.48	4.00025	4.07553
0.4805	4.03217	4.08359
0.481	4.03107	4.00422
0.4815	4.04226	4.01358
0.482	4.09774	4.09173
0.4825	4.09568	4.03689
0.483	3.99524	3.94972
0.4835	3.94345	3.99627
0.484	3.9733	4.07185
0.4845	3.96203	4.08233
0.485	3.92897	4.06434
0.4855	3.94715	4.03772
0.486	3.95377	4.00686
0.4865	3.92922	4.00497
0.487	3.91711	4.06349
0.4875	3.90176	4.12593
0.488	3.91387	4.11426
0.4885	3.94843	4.082
0.489	3.91218	4.08181
0.4895	3.89601	4.04754
0.49	3.97284	3.99168
0.4905	3.973	4.01041
0.491	3.9418	4.03128
0.4915	4.0139	3.95224
0.492	3.99762	3.91081
0.4925	3.892	3.99634
0.493	3.92039	4.04576
0.4935	3.9721	4.00173
0.494	3.95705	4.00421
0.4945	3.99304	4.05855
0.495	4.00876	4.03007
0.4955	3.96243	3.97524
0.496	3.96021	4.06289
0.4965	3.96522	4.18597
0.497	3.94596	4.16959
0.4975	3.96062	4.13486
0.498	3.98145	4.17671
0.4985	3.97355	4.15433
0.499	3.95527	4.05908
0.4995	3.94334	4.06651
0.5	3.95541	4.16417
0.5005	3.97095	4.18677
0.501	3.94489	4.13849
0.5015	3.90667	4.10156
0.502	3.90838	4.06186
0.5025	3.89212	4.03997
0.503	3.81944	4.07423
0.5035	3.79782	4.08807
0.504	3.83291	4.02989
0.5045	3.80835	3.98295
0.505	3.78885	4.00587
0.5055	3.83358	4.0351
0.506	3.82005	4.009
0.5065	3.81968	3.97677
0.507	3.95072	4.00468
0.5075	3.99653	4.05048
0.508	3.90708	4.05157
0.5085	3.92719	4.03363
0.509	3.97895	4.02462
0.5095	3.90943	4.01947
0.51	3.8792	4.02918
0.5105	3.92036	4.00975
0.511	3.91283	3.9363
0.5115	3.88592	3.95492
0.512	3.87341	4.09334
0.5125	3.88598	4.12324
0.513	3.92416	4.03647
0.5135	3.9106	4.06287
0.514	3.90874	4.15339
0.5145	4.01023	4.10142
0.515	4.03029	3.99499
0.5155	3.92802	4.01405
0.516	3.95605	4.07845
0.5165	4.04516	4.07908
0.517	3.97132	4.07248
0.5175	3.88542	4.08371
0.518	3.91569	4.10058
0.5185	3.93212	4.13155
0.519	3.89789	4.11578
0.5195	3.88219	4.05301
0.52	3.90619	4.03506
0.5205	3.92396	4.0425
0.521	3.88761	4.02865
0.5215	3.85995	4.0199
0.522	3.88912	4.01574
0.5225	3.89086	4.01341
0.523	3.84288	4.00435
0.5235	3.84579	3.97564
0.524	3.90095	3.99051
0.5245	3.88875	4.04089
0.525	3.82539	4.00618
0.5255	3.8329	3.91821
0.526	3.90178	3.90348
0.5265	3.99983	3.90809
0.527	4.10438	3.87403
0.5275	4.07577	3.90015
0.528	3.93781	3.94475
0.5285	3.9082	3.89619
0.529	3.96623	3.89118
0.5295	3.96968	3.98341
0.53	3.96945	3.98355
0.5305	3.99498	3.93626
0.531	3.96503	4.01481
0.5315	3.90402	4.08616
0.532	3.89065	4.05101
0.5325	3.90785	4.05858
0.533	3.91298	4.07932
0.5335	3.90262	4.01939
0.534	3.89359	4.00969
0.5345	3.93832	4.05849
0.535	4.02217	4.05049
0.5355	4.00453	4.02393
0.536	3.90677	4.002
0.5365	3.91156	3.9772
0.537	3.94323	3.98661
0.5375	3.86489	4.01044
0.538	3.85026	4.04982
0.5385	3.93323	4.09198
0.539	3.88577	4.03805
0.5395	3.80186	3.91499
0.54	3.86194	3.85797
0.5405	3.88709	3.88481
0.541	3.82003	3.9319
0.5415	3.8163	3.95548
0.542	3.84745	3.94099
0.5425	3.87802	3.91745
0.543	3.93026	3.92742
0.5435	3.9301	3.98113
0.544	3.87059	4.04222
0.5445	3.83459	4.03772
0.545	3.84661	3.95781
0.5455	3.84718	3.92088
0.546	3.82189	3.99798
0.5465	3.85928	4.05378
0.547	3.8981	3.97735
0.5475	3.82825	3.91541
0.548	3.81522	3.99432
0.5485	3.92096	4.08225
0.549	3.92317	4.05777
0.5495	3.83549	3.99015
0.55	3.85869	3.98134
0.5505	3.94227	4.04487
0.551	3.92927	4.1152
0.5515	3.84615	4.106
0.552	3.83716	4.02579
0.5525	3.89833	4.00442
0.553	3.85892	4.05235
0.5535	3.75753	4.02931
0.554	3.78961	3.97561
0.5545	3.86862	4.01297
0.555	3.83599	4.07378
0.5555	3.7868	4.07347
0.556	3.78649	4.01077
0.5565	3.74207	3.94151
0.557	3.67732	3.94738
0.5575	3.72583	3.98101
0.558	3.83428	3.97208
0.5585	3.85162	3.95502
0.559	3.83938	3.94854
0.5595	3.88597	3.97107
0.56	3.90239	4.02133
0.5605	3.88304	4.01896
0.561	3.92402	3.95303
0.5615	3.98758	3.9053
0.562	3.99713	3.92274
0.5625	3.96006	3.9897
0.563	3.91405	4.04384
0.5635	3.91135	4.04206
0.564	3.94543	4.03157
0.5645	3.93956	4.06177
0.565	3.90012	4.09358
0.5655	3.90343	4.08852
0.566	3.93392	4.06763
0.5665	3.90132	4.06638
0.567	3.83681	4.09302
0.5675	3.85136	4.08567
0.568	3.86719	4.03949
0.5685	3.79798	4.07972
0.569	3.79572	4.15869
0.5695	3.88792	4.11945
0.57	3.89019	4.08902
0.5705	3.83285	4.13182
0.571	3.8778	4.03173
0.5715	3.9551	3.90964
0.572	3.93229	4.0346
0.5725	3.8751	4.13328
0.573	3.87469	3.97941
0.5735	3.91294	3.90678
0.574	3.94434	4.041
0.5745	3.931	4.08472
0.575	3.9006	4.02859
0.5755	3.87296	4.07742
0.576	3.81018	4.09656
0.5765	3.80465	3.96
0.577	3.90498	3.915
0.5775	3.95918	4.02243
0.578	3.9586	4.0547
0.5785	3.98302	4.03597
0.579	3.96211	4.07347
0.5795	3.90383	4.08033
0.58	3.89967	4.04369
0.5805	3.91936	4.0383
0.581	3.92722	4.06333
0.5815	3.93702	4.09463
0.582	3.9339	4.08023
0.5825	3.92295	4.0081
0.583	3.90785	4.00892
0.5835	3.90182	4.0866
0.584	3.95852	4.05894
0.5845	4.0027	3.98084
0.585	3.94396	4.03363
0.5855	3.89354	4.11778
0.586	3.91451	4.10789
0.5865	3.94069	4.09059
0.587	3.94846	4.10453
0.5875	3.92335	4.07799
0.588	3.89761	4.04149
0.5885	3.9076	4.06738
0.589	3.89405	4.07025
0.5895	3.8742	3.99844
0.59	3.89591	3.96422
0.5905	3.90841	3.96249
0.591	3.92561	3.92588
0.5915	3.95785	3.92613
0.592	3.92847	3.96826
0.5925	3.87846	3.96424
0.593	3.89451	3.92158
0.5935	3.93897	3.91677
0.594	3.96118	3.98312
0.5945	3.96889	4.04477
0.595	3.96347	4.06145
0.5955	3.9215	4.11682
0.596	3.89734	4.13962
0.5965	3.97833	4.00497
0.597	4.05462	3.9161
0.5975	4.01267	4.02299
0.598	3.99326	4.08368
0.5985	4.03766	4.01416
0.599	4.0071	4.03238
0.5995	3.96005	4.11269
0.6	3.97158	4.06822
0.6005	3.93923	3.98487
0.601	3.89544	4.0082
0.6015	3.9126	4.05378
0.602	3.89958	4.03792
0.6025	3.86072	4.02867
0.603	3.85174	4.06473
0.6035	3.82687	4.08324
0.604	3.823	4.0285
0.6045	3.86446	3.94164
0.605	3.87427	3.90227
0.6055	3.87975	3.92647
0.606	3.9005	3.97998
0.6065	3.89327	3.97609
0.607	3.93861	3.89974
0.6075	4.02428	3.89058
0.608	3.98577	3.93986
0.6085	3.88892	3.95879
0.609	3.90021	4.01325
0.6095	3.95654	4.01661
0.61	3.97336	3.91152
0.6105	3.96952	3.92835
0.611	3.93754	4.01996
0.6115	3.92125	3.98795
0.612	3.97728	3.99413
0.6125	4.0122	4.0896
0.613	3.96961	4.08872
0.6135	3.94714	4.02663
0.614	3.96348	3.98991
0.6145	3.94513	3.96603
0.615	3.92159	4.00396
0.6155	3.95381	4.0422
0.616	3.98902	3.95901
0.6165	3.98654	3.8856
0.617	3.97818	3.93652
0.6175	3.93462	3.97186
0.618	3.86946	3.94599
0.6185	3.86513	3.94133
0.619	3.85805	3.94254
0.6195	3.82789	3.94234
0.62	3.89047	3.94038
0.6205	3.95013	3.91545
0.621	3.87954	3.93251
0.6215	3.81117	3.97385
0.622	3.82594	3.96571
0.6225	3.87865	3.98755
0.623	3.93959	4.02334
0.6235	3.9104	3.95742
0.624	3.81685	3.88095
0.6245	3.86056	3.88672
0.625	3.97997	3.92169
0.6255	3.94756	3.95099
0.626	3.86231	3.9308
0.6265	3.91648	3.89844
0.627	3.9806	3.98024
0.6275	3.93194	4.06816
0.628	3.93038	4.01515
0.6285	4.01165	3.99082
0.629	3.99479	4.07641
0.6295	3.9284	4.07278
0.63	3.97296	3.98441
0.6305	4.0142	4.00283
0.631	3.96788	4.08024
0.6315	3.98043	4.09671
0.632	4.03657	4.1316
0.6325	4.00515	4.18072
0.633	3.97387	4.11907
0.6335	4.01637	4.05855
0.634	4.00524	4.11706
0.6345	3.90746	4.11428
0.635	3.85468	4.01066
0.6355	3.88353	4.01743
0.636	3.90821	4.10793
0.6365	3.915	4.1305
0.637	3.93428	4.13422
0.6375	3.89434	4.11293
0.638	3.78774	3.99271
0.6385	3.78178	3.92301
0.639	3.90884	3.99708
0.6395	3.98282	4.01844
0.64	3.93496	3.92565
0.6405	3.89488	3.90634
0.641	3.93316	3.98391
0.6415	3.97587	4.01739
0.642	3.97909	3.97332
0.6425	3.97232	3.90281
0.643	3.92486	3.88644
0.6435	3.81847	3.96842
0.644	3.79274	4.02751
0.6445	3.92387	3.9736
0.645	4.03482	3.94329
0.6455	4.01196	4.01159
0.646	3.9831	4.04766
0.6465	4.00391	4.0209
0.647	3.98769	4.03097
0.6475	3.94285	4.06365
0.648	3.92685	4.0677
0.6485	3.90855	4.06758
0.649	3.87616	4.06227
0.6495	3.89527	4.06363
0.65	3.956	4.09386
0.6505	3.94449	4.06756
0.651	3.86038	3.98535
0.6515	3.85398	4.00817
0.652	3.9257	4.11072
0.6525	3.9015	4.10707
0.653	3.79992	4.03512
0.6535	3.787	4.05003
0.654	3.85036	4.06635
0.6545	3.90932	3.98623
0.655	3.93505	3.98402
0.6555	3.88398	4.07481
0.656	3.83026	4.03538
0.6565	3.87603	3.94269
0.657	3.91676	3.96326
0.6575	3.87543	3.99666
0.658	3.86485	4.01449
0.6585	3.9267	4.05009
0.659	3.95345	4.02327
0.6595	3.91019	3.99864
0.66	3.91705	4.04107
0.6605	3.98653	4.01084
0.661	3.94764	3.9625
0.6615	3.85467	4.05972
0.662	3.91495	4.13014
0.6625	4.00377	4.06437
0.663	3.96001	4.05889
0.6635	3.93106	4.09313
0.664	3.99247	4.04471
0.6645	4.03774	4.04034
0.665	4.0183	4.09002
0.6655	3.95908	4.10479
0.666	3.91763	4.15599
0.6665	3.92094	4.19206
0.667	3.94273	4.13995
0.6675	3.96091	4.13601
0.668	3.93477	4.19571
0.6685	3.86564	4.1916
0.669	3.8367	4.11312
0.6695	3.83988	4.04119
0.67	3.78593	4.04112
0.6705	3.74431	4.06453
0.671	3.83091	4.04592
0.6715	3.90665	4.04941
0.672	3.83696	4.08767
0.6725	3.77432	4.07875
0.673	3.80053	4.02307
0.6735	3.81113	3.96037
0.674	3.81101	3.95005
0.6745	3.86418	4.02422
0.675	3.93089	4.03228
0.6755	3.92621	3.92218
0.676	3.8714	3.88612
0.6765	3.89518	3.92554
0.677	3.97841	3.93587
0.6775	3.99415	3.99492
0.678	4.00019	4.05946
0.6785	4.04274	4.04602
0.679	3.99713	4.06373
0.6795	3.91823	4.07345
0.68	3.94933	4.00545
0.6805	3.96854	4.03921
0.681	3.91843	4.13661
0.6815	3.94549	4.05305
0.682	3.99468	3.92388
0.6825	3.96569	3.97732
0.683	3.94165	4.06106
0.6835	3.90473	4.01873
0.684	3.83777	3.95229
0.6845	3.87672	3.94392
0.685	3.97841	3.97845
0.6855	3.99116	4.03062
0.686	3.95229	4.03414
0.6865	3.92026	3.98841
0.687	3.8711	4.01184
0.6875	3.82134	4.10509
0.688	3.83939	4.13196
0.6885	3.95158	4.06468
0.689	4.00741	3.98366
0.6895	3.87594	3.93244
0.69	3.75784	3.90865
0.6905	3.82	3.91844
0.691	3.8971	3.97373
0.6915	3.92438	4.0234
0.692	3.98449	3.99054
0.6925	3.98516	3.91565
0.693	3.9106	3.91571
0.6935	3.91742	3.98567
0.694	3.94645	4.00455
0.6945	3.88434	3.96474
0.695	3.89229	3.96825
0.6955	4.02679	3.99325
0.696	4.05943	3.96191
0.6965	3.9577	3.91649
0.697	3.94363	3.92252
0.6975	4.03619	3.97991
0.698	4.05706	4.04057
0.6985	4.00079	4.06524
0.699	3.9715	4.05173
0.6995	3.95163	3.98918
0.7	3.93859	3.9444
0.7005	3.96719	3.99877
0.701	3.95759	4.04945
0.7015	3.90195	4.03786
0.702	3.8922	4.06019
0.7025	3.86496	4.10726
0.703	3.81662	4.11872
0.7035	3.88387	4.09345
0.704	3.9208	4.04785
0.7045	3.78679	4.05356
0.705	3.74694	4.0884
0.7055	3.85653	4.03883
0.706	3.8463	3.99394
0.7065	3.78457	4.03791
0.707	3.85121	4.01642
0.7075	3.91139	3.92898
0.708	3.89824	3.95194
0.7085	3.92143	4.01518
0.709	3.93923	3.96532
0.7095	3.8733	3.89391
0.71	3.82116	3.91516
0.7105	3.85709	3.96558
0.711	3.89374	3.98518
0.7115	3.88726	4.00076
0.712	3.92664	4.01538
0.7125	4.02688	4.00904
0.713	4.06728	3.99548
0.7135	4.00656	4.00385
0.714	3.9627	4.01986
0.7145	3.9919	3.99186
0.715	3.98425	3.95222
0.7155	3.92495	3.96693
0.716	3.96589	3.97928
0.7165	4.06518	3.95219
0.717	4.02112	3.94492
0.7175	3.90915	3.9409
0.718	3.90339	3.904
0.7185	3.92631	3.88305
0.719	3.90605	3.89385
0.7195	3.89151	3.88721
0.72	3.89091	3.85922
0.7205	3.90982	3.87501
0.721	3.91787	3.92123
0.7215	3.8933	3.88971
0.722	3.92705	3.82524
0.7225	3.99182	3.8497
0.723	3.94842	3.89631
0.7235	3.85223	3.90027
0.724	3.84304	3.91229
0.7245	3.90572	3.91602
0.725	3.93066	3.89237
0.7255	3.8818	3.86799
0.726	3.85582	3.84724
0.7265	3.89335	3.86833
0.727	3.90199	3.92464
0.7275	3.89364	3.93252
0.728	3.95272	3.91391
0.7285	4.01799	3.93149
0.729	3.98894	3.94055
0.7295	3.88343	3.92065
0.73	3.84093	3.93089
0.7305	3.95268	3.97687
0.731	4.04481	3.99083
0.7315	3.99699	3.95905
0.732	4.00473	3.96625
0.7325	4.07184	4.02524
0.733	3.99368	4.03601
0.7335	3.9017	3.98676
0.734	3.96249	3.95031
0.7345	4.01453	3.94979
0.735	3.95952	3.96388
0.7355	3.87977	3.97209
0.736	3.82376	4.00203
0.7365	3.80199	4.05023
0.737	3.79279	4.02553
0.7375	3.8033	3.95678
0.738	3.87695	3.97428
0.7385	3.92878	4.03776
0.739	3.87794	4.03031
0.7395	3.83649	3.99343
0.74	3.87541	4.01698
0.7405	3.89843	4.03728
0.741	3.89207	3.98281
0.7415	3.93607	3.95655
0.742	3.97371	3.97403
0.7425	3.95915	3.93486
0.743	3.97721	3.9509
0.7435	3.99023	4.05363
0.744	3.94044	4.04471
0.7445	3.93605	4.00433
0.745	3.97961	4.04939
0.7455	3.97234	4.01819
0.746	3.96444	3.98846
0.7465	3.9977	4.08847
0.747	3.99249	4.11743
0.7475	3.96476	4.08744
0.748	3.99731	4.16045
0.7485	4.00902	4.19137
0.749	3.93518	4.10223
0.7495	3.93001	4.03225
0.75	4.00833	4.03947
0.7505	3.95782	4.10055
0.751	3.82688	4.13898
0.7515	3.84375	4.10154
0.752	3.92524	4.06683
0.7525	3.89392	4.06844
0.753	3.87759	4.06313
0.7535	3.96228	4.09798
0.754	3.94751	4.16948
0.7545	3.86482	4.14546
0.755	3.93872	4.04873
0.7555	4.0107	4.0222
0.756	3.94728	4.04645
0.7565	3.95784	4.05868
0.757	4.00052	4.06476
0.7575	3.92489	4.04664
0.758	3.90476	4.04108
0.7585	3.98277	4.07177
0.759	3.9716	4.02901
0.7595	3.92005	3.92964
0.76	3.98682	3.91797
0.7605	4.08705	3.94601
0.761	4.04302	3.95972
0.7615	3.91787	4.0457
0.762	3.92577	4.10434
0.7625	4.02183	4.02154
0.763	3.99187	3.98296
0.7635	3.91018	4.06019
0.764	3.96367	4.05265
0.7645	4.04541	3.95913
0.765	4.00532	3.96958
0.7655	3.93431	4.04668
0.766	3.94377	4.04524
0.7665	3.97341	4.02161
0.767	3.90869	4.02696
0.7675	3.81956	3.98956
0.768	3.87401	3.9489
0.7685	3.95865	3.95771
0.769	3.90374	3.95678
0.7695	3.88279	3.97261
0.77	3.96121	4.04837
0.7705	3.89859	4.07433
0.771	3.74105	4.00571
0.7715	3.7616	3.9719
0.772	3.88165	3.99278
0.7725	3.88236	3.95865
0.773	3.85504	3.93165
0.7735	3.88786	3.9958
0.774	3.84578	4.00248
0.7745	3.81215	3.91343
0.775	3.95153	3.91471
0.7755	4.02971	3.97322
0.776	3.92582	3.92934
0.7765	3.89947	3.90962
0.777	3.94499	4.00306
0.7775	3.90461	3.99712
0.778	3.91752	3.89229
0.7785	4.04	3.92152
0.779	4.07336	4.01277
0.7795	4.0064	4.03012
0.78	4.03173	4.07705
0.7805	4.08422	4.10782
0.781	4.00323	4.01611
0.7815	3.96752	3.96683
0.782	4.03521	4.02959
0.7825	3.98471	4.08247
0.783	3.92949	4.11405
0.7835	4.02184	4.09206
0.784	4.03691	4.01016
0.7845	3.93111	4.01451
0.785	3.90623	4.05194
0.7855	3.9396	3.99048
0.786	3.89754	3.96589
0.7865	3.80145	4.01523
0.787	3.79404	3.9882
0.7875	3.88985	3.93778
0.788	3.86685	3.97033
0.7885	3.73982	4.01819
0.789	3.79664	4.02851
0.7895	3.90796	4.02552
0.79	3.83001	4.0311
0.7905	3.78987	4.0442
0.791	3.88272	4.0181
0.7915	3.91661	3.95777
0.792	3.92801	3.95993
0.7925	3.95463	4.02175
0.793	3.93724	4.02428
0.7935	3.94818	3.9545
0.794	3.96665	3.92483
0.7945	3.93613	3.95704
0.795	3.93267	3.96214
0.7955	3.91808	3.9644
0.796	3.85014	4.03361
0.7965	3.83001	4.06739
0.797	3.85236	4.02082
0.7975	3.86747	4.0448
0.798	3.90192	4.13855
0.7985	3.91969	4.147
0.799	3.90332	4.09954
0.7995	3.90985	4.09466
0.8	3.91735	4.09447
0.8005	3.88928	4.10139
0.801	3.87911	4.15426
0.8015	3.8928	4.15187
0.802	3.8542	4.05379
0.8025	3.77926	4.00472
0.803	3.77325	4.05628
0.8035	3.82817	4.0815
0.804	3.83994	4.01912
0.8045	3.79995	3.99658
0.805	3.76246	4.08308
0.8055	3.74307	4.11401
0.806	3.75559	4.0434
0.8065	3.78923	4.05098
0.807	3.79259	4.08924
0.8075	3.77334	3.99258
0.808	3.78397	3.90716
0.8085	3.80925	3.95969
0.809	3.82014	3.99523
0.8095	3.85718	3.96948
0.81	3.93265	3.97522
0.8105	3.98372	3.97212
0.811	3.96252	3.93551
0.8115	3.91014	3.94418
0.812	3.92279	3.99304
0.8125	3.97326	4.03978
0.813	3.95973	4.1002
0.8135	3.93264	4.11794
0.814	3.95741	4.04799
0.8145	3.99904	4.01391
0.815	4.02582	4.05577
0.8155	3.98468	4.05043
0.816	3.92399	4.0049
0.8165	3.96342	4.0033
0.817	3.97695	3.99816
0.8175	3.87808	3.94477
0.818	3.87394	3.92009
0.8185	3.96332	3.94243
0.819	3.93792	3.90091
0.8195	3.86192	3.81746
0.82	3.85529	3.84862
0.8205	3.83797	3.95917
0.821	3.80516	3.99236
0.8215	3.83352	3.93618
0.822	3.87136	3.88391
0.8225	3.8687	3.91134
0.823	3.86527	3.97733
0.8235	3.87915	3.97522
0.824	3.88053	3.94073
0.8245	3.81778	3.95498
0.825	3.75281	3.95718
0.8255	3.83556	3.90689
0.826	3.98883	3.89964
0.8265	4.0179	3.97522
0.827	3.94748	4.01276
0.8275	3.91291	3.95576
0.828	3.93935	3.92853
0.8285	3.91544	3.9854
0.829	3.8176	4.03177
0.8295	3.80617	3.99771
0.83	3.85268	3.92593
0.8305	3.83795	3.94691
0.831	3.89712	4.03086
0.8315	3.98518	4.00442
0.832	3.91647	3.95149
0.8325	3.87568	4.0088
0.833	3.93747	4.06503
0.8335	3.9211	4.06813
0.834	3.8995	4.04354
0.8345	3.92073	3.98462
0.835	3.9124	3.98473
0.8355	3.93982	4.05074
0.836	3.92727	4.06174
0.8365	3.8128	4.01863
0.837	3.81566	3.96777
0.8375	3.94241	3.95234
0.838	3.95097	4.02111
0.8385	3.88146	4.05648
0.839	3.89779	3.98921
0.8395	3.89828	3.98178
0.84	3.81808	4.01004
0.8405	3.81357	3.91902
0.841	3.85185	3.86939
0.8415	3.8023	3.94955
0.842	3.8119	3.93496
0.8425	3.9214	3.86739
0.843	3.93246	3.94773
0.8435	3.89573	4.01586
0.844	3.925	3.933
0.8445	3.93035	3.88016
0.845	3.92348	3.92629
0.8455	3.93096	3.9483
0.846	3.90517	3.93941
0.8465	3.92767	3.96765
0.847	3.97042	3.99796
0.8475	3.90968	3.98825
0.848	3.86446	3.99946
0.8485	3.92	4.0433
0.849	3.95039	4.0516
0.8495	3.93187	4.06558
0.85	3.93211	4.12477
0.8505	3.90299	4.11494
0.851	3.80024	4.01698
0.8515	3.78542	3.9759
0.852	3.94876	4.0009
0.8525	4.01494	4.01266
0.853	3.88015	4.06588
0.8535	3.84728	4.11746
0.854	3.92338	4.05774
0.8545	3.86914	4.05061
0.855	3.78156	4.12746
0.8555	3.8132	4.05096
0.856	3.89828	3.92597
0.8565	3.94999	3.93997
0.857	3.91345	3.96691
0.8575	3.85539	3.98677
0.858	3.90907	4.02657
0.8585	3.9928	3.98596
0.859	3.9711	3.96031
0.8595	3.90197	4.03901
0.86	3.85179	4.05705
0.8605	3.82563	3.97559
0.861	3.8435	3.93749
0.8615	3.8689	3.95078
0.862	3.87699	3.95203
0.8625	3.87846	3.97108
0.863	3.84502	4.00198
0.8635	3.86559	3.98543
0.864	3.96993	3.97369
0.8645	3.93099	3.99568
0.865	3.81076	3.9617
0.8655	3.88876	3.93012
0.866	3.9913	4.00386
0.8665	3.94231	4.02805
0.867	3.94004	3.91753
0.8675	3.98486	3.87634
0.868	3.94586	3.9583
0.8685	3.91495	3.99784
0.869	3.94747	3.98631
0.8695	3.99046	3.99843
0.87	4.0183	3.99466
0.8705	3.99193	3.96675
0.871	3.90572	3.95329
0.8715	3.83705	3.91785
0.872	3.85088	3.87618
0.8725	3.89681	3.90169
0.873	3.89031	3.90238
0.8735	3.86996	3.82133
0.874	3.87727	3.84618
0.8745	3.88436	3.97428
0.875	3.92423	3.959
0.8755	3.97317	3.84641
0.876	3.95953	3.8334
0.8765	3.93291	3.86509
0.877	3.89472	3.86476
0.8775	3.87318	3.88274
0.878	4.00877	3.92058
0.8785	4.12396	3.94769
0.879	3.99488	3.9741
0.8795	3.90054	4.01609
0.88	4.01619	4.06206
0.8805	4.08025	4.07664
0.881	4.03017	4.07182
0.8815	4.0114	4.0678
0.882	3.98725	4.00266
0.8825	3.92026	3.90974
0.883	3.89173	3.94511
0.8835	3.90145	4.04297
0.884	3.87692	4.03068
0.8845	3.81785	4.01569
0.885	3.7999	4.0937
0.8855	3.86731	4.12156
0.886	3.93195	4.07495
0.8865	3.90204	4.04356
0.887	3.86321	4.04374
0.8875	3.89206	4.0769
0.888	3.9297	4.05887
0.8885	3.96829	3.98218
0.889	3.99723	4.03631
0.8895	3.94279	4.15237
0.89	3.87174	4.08294
0.8905	3.89668	3.93836
0.891	3.9568	3.91631
0.8915	3.95584	3.94836
0.892	3.94753	3.95452
0.8925	4.00496	3.95695
0.893	4.01919	3.96147
0.8935	3.94666	3.96809
0.894	3.96193	4.00504
0.8945	4.0194	4.04854
0.895	3.94881	4.0126
0.8955	3.8882	3.94967
0.896	3.92122	3.99891
0.8965	3.93178	4.08344
0.897	3.95476	4.07607
0.8975	4.00978	4.06179
0.898	4.0121	4.08625
0.8985	4.01272	4.05144
0.899	4.05482	3.9644
0.8995	4.03982	3.92228
0.9	3.93778	3.95565
0.9005	3.84487	4.02133
0.901	3.82319	4.03642
0.9015	3.86	3.98238
0.902	3.91371	3.9352
0.9025	3.90968	3.9394
0.903	3.84341	3.98997
0.9035	3.83618	4.04794
0.904	3.90666	4.05303
0.9045	3.9213	4.02128
0.905	3.85585	3.98686
0.9055	3.8085	3.95462
0.906	3.82166	3.96061
0.9065	3.88359	3.971
0.907	3.94189	3.94717
0.9075	3.9163	3.94605
0.908	3.84375	3.92484
0.9085	3.84429	3.86759
0.909	3.90167	3.91374
0.9095	3.89422	3.99393
0.91	3.83641	3.93307
0.9105	3.86166	3.84363
0.911	3.93059	3.88202
0.9115	3.90469	3.97226
0.912	3.87513	3.97394
0.9125	3.95478	3.922
0.913	4.02884	3.97987
0.9135	4.01314	4.10457
0.914	3.94986	4.11929
0.9145	3.9108	4.05532
0.915	3.97351	3.98478
0.9155	4.04108	3.93268
0.916	3.94712	3.98095
0.9165	3.84139	4.03594
0.917	3.90135	3.98487
0.9175	3.93415	3.96415
0.918	3.84658	3.99233
0.9185	3.83358	3.98072
0.919	3.87616	4.01276
0.9195	3.85382	4.06276
0.92	3.84272	4.0243
0.9205	3.86483	3.98529
0.921	3.88763	3.99074
0.9215	3.93324	3.98251
0.922	3.94402	3.9821
0.9225	3.90327	3.99306
0.923	3.87611	3.97912
0.9235	3.85152	3.94582
0.924	3.84517	3.91853
0.9245	3.89625	3.92678
0.925	3.93244	3.96919
0.9255	3.90713	4.02423
0.926	3.90371	4.05791
0.9265	3.96516	4.00753
0.927	3.96884	3.91593
0.9275	3.86659	3.89439
0.928	3.84108	3.92811
0.9285	3.93637	3.97889
0.929	3.97393	4.04473
0.9295	3.94162	4.07197
0.93	3.93418	4.06974
0.9305	3.93321	4.09747
0.931	3.94274	4.11766
0.9315	3.96473	4.08127
0.932	3.91655	4.02375
0.9325	3.87049	4.01979
0.933	3.97515	4.06601
0.9335	4.06533	4.05807
0.934	3.97283	3.98773
0.9345	3.90939	3.96911
0.935	3.96547	4.05789
0.9355	3.96719	4.18002
0.936	3.94822	4.17214
0.9365	3.98159	4.04607
0.937	3.96902	4.02575
0.9375	3.91322	4.09345
0.938	3.87666	4.06018
0.9385	3.86104	3.9836
0.939	3.88613	3.97362
0.9395	3.91893	4.00409
0.94	3.91067	4.03507
0.9405	3.91811	4.01702
0.941	3.97316	3.97478
0.9415	4.01788	4.01109
0.942	4.02487	4.07666
0.9425	4.01729	4.03517
0.943	4.01578	3.93854
0.9435	4.00887	3.92857
0.944	3.97542	3.95808
0.9445	3.96259	3.94284
0.945	4.01297	3.97601
0.9455	4.03177	4.05479
0.946	3.97298	4.04107
0.9465	3.95975	4.0075
0.947	3.98439	4.07325
0.9475	3.94942	4.12253
0.948	3.9554	4.07913
0.9485	4.02882	4.05954
0.949	4.03893	4.10634
0.9495	4.02675	4.1458
0.95	4.0406	4.16537
0.9505	4.00909	4.16732
0.951	3.98758	4.1184
0.9515	4.02481	4.06271
0.952	3.99937	4.06202
0.9525	3.88992	4.06708
0.953	3.8453	4.06113
0.9535	3.8929	4.12049
0.954	3.90659	4.18696
0.9545	3.88512	4.14878
0.955	3.93844	4.09662
0.9555	4.00209	4.10781
0.956	3.94926	4.08847
0.9565	3.86758	4.03364
0.957	3.85058	4.02421
0.9575	3.84258	4.01463
0.958	3.85832	3.96609
0.9585	3.93942	3.98026
0.959	4.00307	4.06483
0.9595	3.97999	4.08579
0.96	3.92374	4.04917
0.9605	3.93012	4.02876
0.961	3.96793	3.98409
0.9615	3.92913	3.92743
0.962	3.88662	3.90325
0.9625	3.93517	3.90245
0.963	3.96999	3.96113
0.9635	3.95472	4.01706
0.964	3.95476	3.99354
0.9645	3.94421	4.02181
0.965	3.93884	4.07633
0.9655	3.96267	4.01621
0.966	3.94182	4.01258
0.9665	3.90707	4.10494
0.967	3.9257	4.05714
0.9675	3.91749	3.97239
0.968	3.86451	4.02517
0.9685	3.88096	4.04901
0.969	3.96963	3.99679
0.9695	3.99187	3.99162
0.97	3.90896	4.00975
0.9705	3.85872	4.0251
0.971	3.9065	4.04657
0.9715	3.9555	4.0131
0.972	3.95632	3.94807
0.9725	3.93804	3.94954
0.973	3.91358	3.9695
0.9735	3.89418	3.91713
0.974	3.88684	3.85446
0.9745	3.9013	3.839
0.975	3.91539	3.84594
0.9755	3.84868	3.88393
0.976	3.76543	3.9295
0.9765	3.81847	3.9332
0.977	3.923	3.91651
0.9775	3.95695	3.90681
0.978	3.96218	3.92748
0.9785	3.93196	3.97478
0.979	3.90421	3.98326
0.9795	3.96678	3.96943
0.98	4.03665	3.979
0.9805	4.06178	3.95946
0.981	4.08478	3.92398
0.9815	4.08059	3.95319
0.982	4.05371	4.02759
0.9825	4.00333	4.07926
0.983	3.92638	4.07888
0.9835	3.92923	4.05108
0.984	3.9875	4.0401
0.9845	3.97158	4.04778
0.985	3.93279	4.07177
0.9855	3.91092	4.09765
0.986	3.8743	4.07199
0.9865	3.8835	4.02004
0.987	3.93058	4.00837
0.9875	3.95724	4.00839
0.988	3.96314	4.00752
0.9885	3.90993	4.04185
0.989	3.84459	4.0615
0.9895	3.87941	4.04106
0.99	3.95095	4.03871
0.9905	3.96053	4.0237
0.991	3.93741	3.97656
0.9915	3.92093	3.97097
0.992	3.9223	3.98723
0.9925	3.96028	3.99858
0.993	4.01254	4.02583
0.9935	4.02132	4.00274
0.994	3.99365	3.94214
0.9945	3.96115	3.93946
0.995	3.92531	3.9773
0.9955	3.93552	4.02738
0.996	3.99325	4.06259
0.9965	4.006	4.06138
0.997	3.97371	4.11443
0.9975	3.96806	4.19883
0.998	4.00827	4.17756
0.9985	4.04987	4.11025
0.999	4.02962	4.08882
0.9995	3.98661	4.07167
1	3.99185	4.0609

## Sheet: Fig. 1J
Frequency	Old control				Old hypoxia
10	151.317	277.842	238.773	191.158	437.784	317.141	199.198	311.378	181.526
20	252.8	378.199	468.668	337.149	740.955	585.657	318.937	524.986	310.85
30	254.92	602.339	663.672	529.655	1067.84	823.921	613.792	725.817	604.662
40	307.885	805.235	932.041	691.885	1430.64	1143.6	838.917	1075.49	840.37
60	460.738	975.784	1096.76	811.43	1705.98	1369.4	1072.43	1349.14	1057.32
80	493.122	948.513	1055.14	795.988	1744.91	1345.55	1080.23	1310.75	1125.36
100	473.759	901.84	940.174	736.473	1680.53	1246.93	1025.65	1199.51	1079.27
125	456.61	800.804	870.48	675.43	1532.89	1148.93	968.517	1094.62	1041.68
150	435.829	739.105	794.945	631.05	1411.07	1074.1	935.627	1027.99	1001.13
200	427.435	718.277	552.669	582.226	1302.17	990.181	910.152	872.49	967.575

## Sheet: Fig. 2A
	Old control		Old hypoxia
BL	4d	7d	4d	7d
0.023788	0.029423	0.010485	0.0486941	0.017908
0.00921	0.032287	0.017734	0.0456532	0.029359
0.023669	0.022705	0.018272	0.0420451	0.017867
0.009474	0.028772	0.014795	0.0757035	0.015504
0.014523	0.007005	0.010392	0.037343	0.021284

[truncated: 99 more sheets: Fig. 2B, Fig. 2C, Fig. 2D, Fig. 2E, Fig. 3A, Fig. 3B, Fig. 3C, Fig. 3D, Fig. 3E, Fig. 3F, Fig. 3G, Fig. 3H, Fig. 3I, Fig. 4A, Fig. 4B, Fig. 4C, Fig. 5A, Fig. 5B, Fig. 5C, Fig. 5D …]
